# Supplementary material for: Oncogenic Chromatin Modifier KAT2A Activates MCT1 to Drive the Glycolytic Process and Tumor Progression in Renal Cell Carcinoma
Source: Front Cell Dev Biol. 2021 Jun 29;9:690796. doi: 10.3389/fcell.2021.690796 (PMC8276638; doi:10.3389/fcell.2021.690796)
Supplement: Supplementary file 5 [file Table_2.XLS]

## Sheet: KAT2A-CCLE
Table S2.Expression levels of KAT2A in kidney cancer cell lines from the CCLE dataset.
ID	KAT2A
VMRCRCW_KIDNEY	46.4
A704_KIDNEY	39.8
BFTC909_KIDNEY	37.2
SLR21_KIDNEY	36
SLR26_KIDNEY	31.8
SLR20_KIDNEY	31.3
CAKI2_KIDNEY	28.6
A498_KIDNEY	27.7
KMRC3_KIDNEY	24.1
VMRCRCZ_KIDNEY	23.8
CAL54_KIDNEY	23.5
SLR25_KIDNEY	23.2
UOK101_KIDNEY	21.5
SLR24_KIDNEY	20.2
HEKTE_KIDNEY	19.1
SKRC20_KIDNEY	19.1
RCC10RGB_KIDNEY	18.7
ACHN_KIDNEY	17.8
OSRC2_KIDNEY	17.5
TUHR10TKB_KIDNEY	16.9
SLR23_KIDNEY	16.7
KMRC20_KIDNEY	15.5
769P_KIDNEY	15.3
UO31_KIDNEY	15.2
KMRC2_KIDNEY	14.1
CAKI1_KIDNEY	13.9
SNU1272_KIDNEY	13.4
786O_KIDNEY	12.2
TUHR4TKB_KIDNEY	9.62
TUHR14TKB_KIDNEY	8.64
SNU349_KIDNEY	8.22
KMRC1_KIDNEY	4.8
