# Supplementary material for: Oncogenic Chromatin Modifier KAT2A Activates MCT1 to Drive the Glycolytic Process and Tumor Progression in Renal Cell Carcinoma
Source: Front Cell Dev Biol. 2021 Jun 29;9:690796. doi: 10.3389/fcell.2021.690796 (PMC8276638; doi:10.3389/fcell.2021.690796)
Supplement: Supplementary file 6 [file Table_3.XLS]

Table S3. Differentially expressed genes between KAT2A-WT and KAT2A-KO cells.
GeneName	KO-Mean	Ctrl-Mean	LogFC	P_value	FDR
AKR1C4	0.095526762	3.1937872	5.063219418	3.05E-20	3.78E-16
SNRPGP14	1.40499765	6.491663061	2.208020404	3.38E-20	3.78E-16
SLC16A1	1.581608994	5.08722281	1.685485303	1.33E-19	9.96E-16
CCNB1	3.530902438	9.315792088	1.399641483	2.54E-19	1.06E-15
MYOC	3.3589625	10.54752315	1.65081666	2.84E-19	1.06E-15
FOXK1	0.523154863	2.588471202	2.306790291	2.89E-19	1.06E-15
SLC39A10	1.315712072	3.220204027	1.291308291	4.29E-19	1.06E-15
CENPF	1.179881988	5.07644968	2.105177303	5.01E-19	1.06E-15
MYCN	5.979654031	14.34552812	1.26246716	5.01E-19	1.06E-15
ATF2	0.143231096	1.439019465	3.328669465	6.20E-19	1.06E-15
SOX8	2.724663406	13.3122178	2.288601022	6.65E-19	1.06E-15
NANOG	6.445861281	19.9028496	1.626529958	7.76E-19	1.06E-15
NDRG4	1.038507134	5.135148931	2.305894991	7.87E-19	1.06E-15
CPED1	1.302557016	3.493573839	1.423357109	8.68E-19	1.06E-15
DNASE2B	0.626792047	1.391382717	1.150460527	8.93E-19	1.06E-15
TYMP	2.932117213	17.86993874	2.607520007	9.05E-19	1.06E-15
PHGDH	0.227172797	1.081560814	2.251252795	9.44E-19	1.06E-15
SPC25	1.928387241	9.842663736	2.351654018	9.99E-19	1.07E-15
FBXO5	0.477427223	82.3012099	7.429488997	1.06E-18	1.08E-15
COL4A1	3.000744747	20.41815434	2.766459953	1.12E-18	1.09E-15
ATP4A	4.740858906	10.93722504	1.206026386	1.23E-18	1.10E-15
TMEM105	0.884365084	3.528031315	1.996149394	1.30E-18	1.10E-15
C3orf35	3.283387125	12.03185949	1.873602859	1.42E-18	1.10E-15
TBC1D31	0.445770906	1.479535787	1.730770227	1.44E-18	1.10E-15
ALDOB	199.8137372	477.4216085	1.256608094	1.48E-18	1.10E-15
CLSPN	0.485367779	3.166610653	2.705789249	1.48E-18	1.10E-15
FAM91A1	4.7565115	14.04003034	1.561570282	1.58E-18	1.12E-15
CFAP157	0.22197757	0.778574544	1.810421273	1.79E-18	1.18E-15
CENPL	0.743623844	2.295858883	1.626389033	1.98E-18	1.23E-15
TGIF1	3.801078438	9.911348331	1.382672537	2.03E-18	1.23E-15
CCND1	1.80302685	25.05413479	3.796555931	2.03E-18	1.23E-15
DCAF13	1.927423219	5.986395043	1.635014096	2.12E-18	1.25E-15
COLGALT1	9.56460975	23.26272543	1.28224212	2.30E-18	1.32E-15
NUP107	1.822717553	5.28765064	1.53653584	2.44E-18	1.34E-15
HSP90AA1	88.53151844	227.1085859	1.359119177	2.57E-18	1.34E-15
KIF14	0.305094884	2.297582602	2.912786838	2.65E-18	1.35E-15
INHBA	0.671970112	9.139465707	3.765640856	2.88E-18	1.37E-15
CIP2A	0.742570838	3.179195104	2.098060993	2.92E-18	1.37E-15
HELLS	0.672141043	3.415745297	2.345364494	2.96E-18	1.37E-15
ENO1	2.601375322	11.33005489	2.122808381	2.96E-18	1.37E-15
GPATCH4	4.568703344	11.33037625	1.310339096	3.00E-18	1.37E-15
ADAM12	0.155990609	2.474125212	3.987387431	3.17E-18	1.42E-15
FOXD2-AS1	0.440503648	2.897240555	2.717453603	3.30E-18	1.44E-15
SLC38A7	2.272647253	4.968931808	1.128561968	3.35E-18	1.44E-15
ZNF281	2.617530531	5.663034757	1.113369019	3.54E-18	1.45E-15
NOP2	4.139457	11.68485591	1.497126506	3.64E-18	1.45E-15
TSN	9.328838313	18.67009068	1.000959591	3.69E-18	1.45E-15
ZWILCH	1.666936316	5.755192621	1.787665227	3.74E-18	1.45E-15
XRN2	16.8105475	35.45977221	1.076816556	3.74E-18	1.45E-15
C1orf112	0.496071872	1.731760021	1.803617961	3.84E-18	1.45E-15
C5orf34	0.376971522	1.573140685	2.061120251	3.89E-18	1.45E-15
C1QTNF6	0.586878431	2.863878256	2.286836572	3.89E-18	1.45E-15
STIL	0.749647287	4.524250814	2.593395047	3.95E-18	1.45E-15
DLEU7	0.071316406	0.340141664	2.253829824	4.12E-18	1.49E-15
DNAJC2	2.262611281	6.028584104	1.413830456	4.29E-18	1.52E-15
ENO4	1.266317353	4.218248227	1.736004989	4.92E-18	1.70E-15
ATP6V1C1	5.811706219	12.62010307	1.118690011	5.34E-18	1.79E-15
TNFRSF10B	4.625549813	15.0816231	1.705094935	5.57E-18	1.80E-15
HOXC-AS2	0.014663314	0.52011394	5.148544586	5.63E-18	1.80E-15
PNO1	4.522721719	9.433764429	1.060642346	5.72E-18	1.80E-15
NOP56	9.724247844	25.44769001	1.387876134	5.88E-18	1.83E-15
CBX3	14.07295581	34.24646807	1.28302983	6.13E-18	1.88E-15
POLR1B	2.419692375	6.088330267	1.331222978	6.47E-18	1.93E-15
KAT2A	6.504150188	16.5668282	1.348864942	6.74E-18	1.99E-15
SUV39H2	1.517046406	4.018051906	1.405230983	6.93E-18	2.02E-15
XRCC2	0.339850243	2.030988526	2.579211029	7.32E-18	2.10E-15
CENPO	0.922991088	2.983230777	1.692486964	7.52E-18	2.11E-15
PUS7	1.738284463	6.406430701	1.881856601	7.52E-18	2.11E-15
CHEK1	1.010752431	3.670317074	1.860475027	7.84E-18	2.17E-15
KIF23	0.893978353	5.071634068	2.504138852	7.94E-18	2.17E-15
FUT8	1.685608066	3.625168755	1.104779033	8.50E-18	2.27E-15
DDX21	12.22282653	33.53092727	1.455914433	9.35E-18	2.44E-15
RCC2	15.39989472	47.4763434	1.624288336	9.35E-18	2.44E-15
URB2	1.307684963	3.893433088	1.574027813	9.61E-18	2.47E-15
TTI1	4.02857575	9.599821744	1.252737734	9.74E-18	2.48E-15
KNOP1	1.467788991	3.668863477	1.32168864	9.88E-18	2.49E-15
DDX18	5.7858945	11.78746503	1.026641569	1.02E-17	2.53E-15
DNMT1	3.953644869	10.92416797	1.466268209	1.12E-17	2.67E-15
GPD1	3.294512656	9.854428109	1.580707079	1.13E-17	2.67E-15
DDX55	1.557653425	3.512137702	1.172975138	1.13E-17	2.67E-15
TRMT6	2.4317515	6.519737051	1.422817972	1.15E-17	2.68E-15
STRIP2	0.234474825	1.742920774	2.894002054	1.18E-17	2.72E-15
ADAMTS12	0.313944132	3.413110866	3.442507526	1.21E-17	2.74E-15
SRSF10	4.853043344	9.862931589	1.023126782	1.26E-17	2.82E-15
TRIP13	1.139690263	6.915128979	2.601114369	1.33E-17	2.90E-15
EME1	0.252042971	1.470738734	2.544799362	1.33E-17	2.90E-15
DHX34	2.8141773	7.39961754	1.39473748	1.33E-17	2.90E-15
HOXC9	0.080068831	2.311188763	4.851250542	1.35E-17	2.90E-15
CD3EAP	0.592159278	1.785000345	1.591867166	1.37E-17	2.90E-15
SALL4	0.049949314	2.109662268	5.400403376	1.39E-17	2.90E-15
BRIX1	2.765916969	7.569423589	1.452425595	1.41E-17	2.91E-15
WNT2	0.087715275	2.480648476	4.821745395	1.50E-17	3.03E-15
RNFT2	0.288778078	1.608013884	2.47724673	1.50E-17	3.03E-15
CCT2	13.29891647	35.16266384	1.402735663	1.50E-17	3.03E-15
ANLN	2.243125159	12.01871705	2.421700876	1.61E-17	3.15E-15
PHF14	3.503042375	9.009570923	1.36284996	1.61E-17	3.15E-15
CENPI	0.378351716	1.698828307	2.166740161	1.63E-17	3.15E-15
IPO4	0.3883352	1.028499906	1.405167273	1.63E-17	3.15E-15
JRKL	1.6182763	4.021738605	1.313361366	1.63E-17	3.15E-15
UTP6	2.990206406	6.026093243	1.010977923	1.65E-17	3.16E-15
NUP85	3.800593344	7.757281109	1.029326415	1.68E-17	3.18E-15
ODF2	3.081383531	6.797219581	1.141366467	1.70E-17	3.20E-15
FANCI	1.3871805	6.375295775	2.200336752	1.75E-17	3.23E-15
DBF4	1.464666541	5.444316469	1.894178686	1.87E-17	3.43E-15
FAM72A	0.074944936	0.418959353	2.482907372	1.92E-17	3.49E-15
WDR75	4.27926475	9.303653139	1.120434372	2.00E-17	3.58E-15
ATAD5	0.572785341	2.16784405	1.920194501	2.00E-17	3.58E-15
HNRNPA1P21	0.158048027	0.922642144	2.545408171	2.24E-17	3.98E-15
TRIM59	0.425471531	1.481204018	1.79963586	2.32E-17	4.08E-15
EXO1	0.57225076	3.314578375	2.534105987	2.38E-17	4.16E-15
MAL	353.9136469	14.7744576	-4.582220321	2.44E-17	4.24E-15
NOP58	12.05848575	30.20380475	1.324681545	2.48E-17	4.26E-15
MASTL	1.993503281	5.537620267	1.473960147	2.51E-17	4.26E-15
CCNJ	1.177250341	2.939379145	1.320090321	2.51E-17	4.26E-15
PRR5-ARHGAP8	0.025640696	0.215432457	3.070728299	2.60E-17	4.37E-15
COL1A1	45.67772594	446.7488272	3.289901209	2.61E-17	4.37E-15
TOP2A	4.838230266	35.19273631	2.862726353	2.69E-17	4.42E-15
TGS1	3.888722656	8.774363539	1.173998136	2.72E-17	4.42E-15
DTL	1.045440194	5.306423109	2.343629181	2.72E-17	4.42E-15
LRFN4	3.059252981	15.70970345	2.360404628	2.72E-17	4.42E-15
CKAP5	7.461616281	18.25458637	1.290698904	2.87E-17	4.53E-15
SEPT11	5.930334156	14.38721696	1.278602243	2.87E-17	4.53E-15
YTHDF1	13.18907731	27.21957807	1.045301065	2.91E-17	4.56E-15
RBL1	1.275370756	3.930683438	1.623863473	2.99E-17	4.62E-15
DCLRE1B	1.546631672	3.564214362	1.204454445	3.03E-17	4.65E-15
DNA2	0.517618816	2.507447591	2.276257581	3.07E-17	4.68E-15
ZNF367	1.294208878	4.615905334	1.834543157	3.33E-17	5.00E-15
CAD	4.161741744	11.84720578	1.509287486	3.37E-17	5.00E-15
TCOF1	3.647885291	8.589650035	1.235538989	3.51E-17	5.17E-15
OSBPL3	2.407250534	7.795920059	1.695332999	3.56E-17	5.17E-15
RAD51AP1	1.237743909	6.057935121	2.291113277	3.56E-17	5.17E-15
DDX31	1.3426589	3.173351109	1.240914317	3.75E-17	5.32E-15
MMS22L	0.274587291	0.929139098	1.758629739	3.80E-17	5.32E-15
DLEU2	0.422942038	1.592363046	1.912637429	3.85E-17	5.33E-15
CEP55	2.368617729	11.7032581	2.304792936	3.85E-17	5.33E-15
CDC7	0.818117303	3.383961881	2.048333698	3.96E-17	5.44E-15
NAT10	5.919949156	13.57139939	1.196912799	4.01E-17	5.48E-15
CASP2	2.950846756	7.256096789	1.2980647	4.07E-17	5.52E-15
TPX2	5.354735125	31.8985029	2.574601597	4.29E-17	5.75E-15
AC131009.3	0.43376203	2.036119796	2.230846769	4.46E-17	5.85E-15
RUVBL1	2.547913344	6.075088096	1.253589118	4.52E-17	5.86E-15
TMEM206	1.176768803	3.110936952	1.402518251	4.58E-17	5.87E-15
KIF18B	1.030021491	6.366564052	2.627840541	4.58E-17	5.87E-15
SERPINH1	14.21672484	45.90038765	1.690917193	4.65E-17	5.88E-15
PROSER1	5.351744813	14.10641672	1.398270334	4.65E-17	5.88E-15
GPX3	91.34344563	21.07481497	-2.115781247	4.84E-17	6.02E-15
NDC1	3.791846875	11.9458035	1.655531285	4.84E-17	6.02E-15
TIGD1	0.595471147	1.978897788	1.732593588	4.84E-17	6.02E-15
CDK5RAP1	2.617444625	5.341206208	1.029006568	4.97E-17	6.14E-15
KNTC1	0.997711116	3.709635708	1.894583466	5.03E-17	6.16E-15
ANGPT2	0.598237125	2.769297734	2.210730822	5.17E-17	6.29E-15
CSE1L	15.54635559	43.60554448	1.487935166	5.24E-17	6.34E-15
SLC25A32	4.746077906	10.20749827	1.104821635	5.31E-17	6.36E-15
WDHD1	0.739262147	2.59840036	1.813465789	5.31E-17	6.36E-15
ZNF473	0.943784794	2.168574951	1.200217475	5.38E-17	6.39E-15
UTP14A	3.693814219	7.751660773	1.06939413	5.45E-17	6.39E-15
TMEM26	0.082756846	0.376954197	2.187438672	5.45E-17	6.39E-15
CST4	0.014317182	1.819034721	6.989281692	5.50E-17	6.41E-15
DPY19L1	3.264638781	10.12964656	1.63358856	5.52E-17	6.41E-15
PRRC2C	12.71290556	26.27991531	1.047666828	5.67E-17	6.55E-15
ABCE1	5.832319531	14.25517394	1.289343976	5.75E-17	6.57E-15
AGRN	9.797657313	38.18451732	1.96247905	5.75E-17	6.57E-15
KIF18A	0.545314907	2.949719683	2.43541636	5.83E-17	6.59E-15
ZNF146	10.72761578	21.88803466	1.028812948	5.90E-17	6.61E-15
FANCB	0.17524167	0.791432271	2.175120024	5.98E-17	6.66E-15
DNAAF5	4.38916675	9.352604651	1.091421123	6.06E-17	6.69E-15
SMYD5	4.8689995	9.857998536	1.017669414	6.06E-17	6.69E-15
MEST	2.295332538	13.07717301	2.510275612	6.23E-17	6.83E-15
QSOX2	2.432090978	7.002581573	1.525689687	6.48E-17	7.08E-15
PTCD1	0.692425791	1.571872505	1.182752839	6.56E-17	7.10E-15
MCM10	0.39493185	2.439747398	2.627056158	6.74E-17	7.15E-15
TIMM8A	1.454649425	3.299080276	1.181392382	6.74E-17	7.15E-15
RFC4	2.35792925	6.6926334	1.50505356	7.01E-17	7.40E-15
AC108463.1	0.161224745	0.917666617	2.508896936	7.06E-17	7.40E-15
IQGAP3	2.004711239	10.83888313	2.434749755	7.11E-17	7.40E-15
ERI1	1.612277	4.131723287	1.357644006	7.20E-17	7.47E-15
UTP15	1.245922466	2.553878548	1.035475626	7.30E-17	7.53E-15
POP1	0.780715909	2.330552192	1.577802248	7.49E-17	7.66E-15
AVL9	2.584543313	5.870669635	1.183615693	7.70E-17	7.83E-15
CCDC150	0.049318591	0.318171839	2.689602665	7.90E-17	8.00E-15
HEATR1	2.547708428	7.317006459	1.522053354	8.01E-17	8.00E-15
SEH1L	2.21448025	4.965622307	1.165006401	8.01E-17	8.00E-15
ACTL6A	6.587806938	16.12653196	1.291566037	8.01E-17	8.00E-15
CBFB	5.761083844	14.5484865	1.336456916	8.11E-17	8.08E-15
ENC1	4.923694166	24.13294571	2.293190968	8.22E-17	8.15E-15
TOPBP1	3.585149844	9.534577408	1.411135578	9.02E-17	8.74E-15
NDC80	1.078401203	4.912069789	2.187437047	9.02E-17	8.74E-15
FOXS1	0.572225199	4.310550948	2.913217341	9.51E-17	9.06E-15
B3GNTL1	0.333757288	0.849714066	1.348178109	9.63E-17	9.06E-15
BMS1	3.579021344	7.318224277	1.031928482	9.63E-17	9.06E-15
CENPE	0.655995428	3.34637457	2.350841274	9.89E-17	9.19E-15
NSUN2	6.25614975	13.91467507	1.153260269	9.89E-17	9.19E-15
SGO1	0.634771441	3.085328069	2.281114775	1.03E-16	9.52E-15
RAD54B	0.210823331	0.821367843	1.961993935	1.11E-16	1.02E-14
BUB1	1.348807127	7.066581723	2.389328453	1.13E-16	1.03E-14
BGN	30.56724053	229.6962467	2.909669059	1.16E-16	1.03E-14
UBAP2	4.212543531	8.44003664	1.002557667	1.16E-16	1.03E-14
KIF20B	1.604719963	5.273075514	1.716323101	1.16E-16	1.03E-14
PRC1	2.334115288	9.946891847	2.091369969	1.17E-16	1.04E-14
CLEC3B	31.00852057	3.717408725	-3.060295471	1.19E-16	1.05E-14
KIF26B	0.326971338	2.53597027	2.955301753	1.19E-16	1.05E-14
BMP1	2.486694581	7.183913038	1.530540561	1.21E-16	1.05E-14
RECQL4	1.629957238	9.246351547	2.5040501	1.21E-16	1.05E-14
RRP12	2.059278266	5.235696824	1.346242768	1.21E-16	1.05E-14
NSD2	2.113176981	5.272424194	1.319052848	1.22E-16	1.06E-14
TIPIN	1.245186441	2.946790696	1.242782821	1.22E-16	1.06E-14
RAE1	3.924179875	9.021152685	1.200920614	1.24E-16	1.06E-14
HMGB3	2.981987625	12.33893051	2.048871178	1.24E-16	1.06E-14
ANP32E	8.068704313	20.61130963	1.353027249	1.29E-16	1.09E-14
GMPS	4.633856688	9.465943272	1.03053285	1.29E-16	1.09E-14
KPNA2	13.10861116	44.07872505	1.749567654	1.29E-16	1.09E-14
MSH2	2.713594144	7.438780907	1.454861245	1.36E-16	1.14E-14
SCARA5	11.96948072	1.473358442	-3.022180204	1.37E-16	1.15E-14
GINS1	1.141340444	5.495218065	2.267447544	1.43E-16	1.19E-14
XPOT	6.122559156	14.74632446	1.268148692	1.45E-16	1.19E-14
BYSL	3.416970188	9.23731164	1.434755381	1.45E-16	1.19E-14
SLX4IP	0.964106322	2.638680037	1.452552261	1.45E-16	1.19E-14
NELFCD	6.943757531	17.39340209	1.32475167	1.55E-16	1.26E-14
BRCA2	0.430317948	1.914498742	2.153491795	1.61E-16	1.28E-14
GART	4.988038563	10.4427013	1.06595043	1.61E-16	1.28E-14
TIMELESS	2.205597491	7.971311777	1.853647626	1.61E-16	1.28E-14
UHRF1	1.112245057	5.264913067	2.242935023	1.63E-16	1.28E-14
NUF2	0.925044922	4.96736612	2.424885752	1.63E-16	1.28E-14
CDC6	1.217519002	10.30559498	3.081411606	1.63E-16	1.28E-14
CEMIP	0.63891161	11.15066458	4.125369531	1.63E-16	1.28E-14
WDR62	0.404434747	2.057343277	2.346803679	1.63E-16	1.28E-14
MTFR2	0.599147775	3.009246025	2.328418281	1.65E-16	1.29E-14
PRR11	2.236129859	8.430060429	1.914539	1.67E-16	1.29E-14
DPT	62.05271703	5.139934964	-3.593672371	1.67E-16	1.29E-14
CFD	170.2070759	27.30804067	-2.639893304	1.74E-16	1.33E-14
SPDL1	1.235323963	3.592797329	1.540218118	1.76E-16	1.33E-14
RAB3IP	1.086469256	3.592184745	1.725214198	1.76E-16	1.33E-14
COA7	2.835802906	6.16661732	1.120722054	1.81E-16	1.36E-14
DONSON	1.838096675	4.674638133	1.346642042	1.83E-16	1.37E-14
HSPH1	6.636837563	20.43059798	1.622163561	1.83E-16	1.37E-14
BUB1B	1.262406941	6.278208612	2.314175925	1.91E-16	1.41E-14
DUS4L	0.710471906	1.595150208	1.166842774	1.96E-16	1.45E-14
POLR1C	4.965593938	11.73697389	1.241022296	2.01E-16	1.47E-14
STK3	1.073614906	2.552204031	1.24926706	2.01E-16	1.47E-14
SUZ12	4.651417719	9.528082608	1.034515415	2.04E-16	1.48E-14
SKA3	1.451653636	7.356657462	2.341353151	2.06E-16	1.49E-14
FANCD2	0.701869319	2.722240368	1.955520114	2.14E-16	1.53E-14
THOC2	4.584353094	10.35981214	1.17620777	2.20E-16	1.56E-14
BRCA1	1.026805528	3.472111851	1.757650456	2.20E-16	1.56E-14
KIF4A	1.199687991	5.917144523	2.302241887	2.20E-16	1.56E-14
LIF	1.192377494	7.410039322	2.635640149	2.23E-16	1.58E-14
ADAMTS2	1.269588031	10.36738558	3.029619788	2.29E-16	1.59E-14
MKI67	4.195494825	20.00024535	2.253104818	2.29E-16	1.59E-14
ARHGAP8	0.192893164	0.936258	2.279104125	2.29E-16	1.59E-14
PABPC1L	0.680618423	5.056461612	2.893210067	2.32E-16	1.59E-14
AL161891.1	0.116147544	0.494611421	2.090336907	2.38E-16	1.63E-14
APMAP	17.02817059	40.18841944	1.23885639	2.44E-16	1.65E-14
SMC2	2.734112438	7.828218557	1.517611462	2.48E-16	1.66E-14
TARBP1	1.962605175	5.629501037	1.520237087	2.48E-16	1.66E-14
BLM	0.559997936	2.448477808	2.128391706	2.54E-16	1.69E-14
SASS6	1.111257725	2.974262095	1.420338337	2.68E-16	1.77E-14
E2F1	2.534972044	10.8686779	2.100134715	2.68E-16	1.77E-14
NUP160	3.6369415	7.96441272	1.130842264	2.71E-16	1.78E-14
CTPS1	2.46731975	6.047348829	1.293358108	2.71E-16	1.78E-14
BUB3	6.658299219	13.89552177	1.061394397	2.78E-16	1.82E-14
ENTR1	5.293681406	10.91579974	1.044074557	2.86E-16	1.85E-14
RUNX1	2.539903331	8.434308091	1.731496133	2.89E-16	1.87E-14
COL11A1	0.045342929	3.551249639	6.29130539	3.38E-16	2.13E-14
MTPAP	1.573310616	3.285405005	1.062267701	3.38E-16	2.13E-14
VEGFD	3.864122159	0.606648874	-2.671207066	3.42E-16	2.15E-14
NUP155	2.740262094	7.166688685	1.386992799	3.47E-16	2.16E-14
ACTR5	2.466822594	5.372971779	1.123066295	3.51E-16	2.18E-14
HS2ST1	3.018303563	6.444218651	1.094267535	3.51E-16	2.18E-14
NAA15	3.531280125	7.116727941	1.011022816	3.61E-16	2.22E-14
AL109615.3	0.087687558	1.360913617	3.95605953	3.65E-16	2.24E-14
ASPM	0.772486933	4.178131526	2.435275475	3.80E-16	2.31E-14
CHML	1.061328447	3.422546334	1.68919888	3.80E-16	2.31E-14
FHOD1	2.125975006	4.758676626	1.162435784	3.90E-16	2.36E-14
GNG7	6.683764344	1.687639284	-1.985654293	4.05E-16	2.45E-14
AC091057.1	0.295603113	1.225494131	2.051630208	4.16E-16	2.50E-14
TOMM34	11.03387003	30.69907328	1.476256213	4.49E-16	2.68E-14
OTX1	0.290851383	1.79898995	2.628833056	4.49E-16	2.68E-14
NCBP2	6.002769094	12.12504923	1.014290527	4.61E-16	2.72E-14
UBFD1	3.058567469	6.200619837	1.019556339	4.73E-16	2.79E-14
SLC5A6	3.455514941	10.84415512	1.649945033	4.79E-16	2.82E-14
PLOD3	8.741828406	26.91974359	1.622657703	4.85E-16	2.85E-14
RIF1	1.978100409	4.422237701	1.160660914	4.92E-16	2.88E-14
HJURP	1.118030489	5.532103123	2.306868519	4.98E-16	2.90E-14
ZNF267	1.360984366	3.33147016	1.291508477	5.05E-16	2.93E-14
KIF15	0.652712847	3.022475229	2.211210176	5.18E-16	3.00E-14
BOP1	7.238880219	21.38771257	1.562943744	5.18E-16	3.00E-14
IBSP	0.005415709	0.880177876	7.344500952	5.21E-16	3.01E-14
TMEM201	2.037631231	5.254250808	1.366592091	5.24E-16	3.02E-14
HOXC8	0.081518971	1.577583747	4.274436945	5.35E-16	3.07E-14
NCAPG2	1.461866644	5.057197739	1.79052648	5.38E-16	3.08E-14
EFTUD2	5.119399688	10.65752747	1.057826222	5.59E-16	3.16E-14
MTHFD2	5.163912688	15.23041705	1.560418935	5.74E-16	3.23E-14
INTS7	2.945599625	6.529502864	1.148411806	5.74E-16	3.23E-14
RAD51	1.101070884	3.947740186	1.842119695	5.81E-16	3.25E-14
BRIP1	0.372505057	1.504140161	2.013607094	5.81E-16	3.25E-14
ZNF695	0.064681718	0.636509856	3.298752953	5.89E-16	3.27E-14
CDK1	2.907787816	13.15644193	2.177775472	5.89E-16	3.27E-14
GINS4	0.401634913	1.612618945	2.005448989	6.04E-16	3.32E-14
TRAF2	3.210039344	7.378456579	1.200728086	6.04E-16	3.32E-14
POLG2	1.101852659	2.533978268	1.201472833	6.04E-16	3.32E-14
AC008555.8	0.39750746	1.163952005	1.549977731	6.36E-16	3.47E-14
CEP72	0.838571116	3.133555413	1.901795463	6.36E-16	3.47E-14
FOXM1	3.530008147	16.6607742	2.238712024	6.44E-16	3.51E-14
LINC01050	0.001210001	0.247971279	7.679021055	6.60E-16	3.58E-14
CDK2	3.891885531	8.711970873	1.162529853	6.61E-16	3.58E-14
P4HA1	6.049402313	16.37958482	1.437034274	6.70E-16	3.62E-14
TMTC4	2.003265778	5.234694387	1.385751472	6.87E-16	3.70E-14
PRKDC	7.132936125	19.81349612	1.473915509	6.96E-16	3.73E-14
P3H1	2.289253719	5.566234099	1.281824219	6.96E-16	3.73E-14
ATP2C1	6.826397125	13.9194724	1.027908278	7.32E-16	3.91E-14
GXYLT1	1.267651116	2.743344706	1.113778171	7.42E-16	3.94E-14
MEX3A	0.273816443	2.07979291	2.925158892	7.42E-16	3.94E-14
AC108463.2	0.057247974	0.36091967	2.656381235	7.72E-16	4.09E-14
MAD2L1	1.370590119	6.011985268	2.133044283	8.01E-16	4.21E-14
NOLC1	15.20870441	35.36613859	1.21747145	8.01E-16	4.21E-14
DCSTAMP	0.017702085	0.282557121	3.996551316	8.10E-16	4.24E-14
HOXC11	0.081181875	2.364398889	4.86417197	8.21E-16	4.28E-14
ATAT1	1.924256616	4.470139149	1.216018534	8.32E-16	4.32E-14
SPAG5	1.682891597	7.172561939	2.091546273	8.32E-16	4.32E-14
CDK12	3.7061279	8.837344683	1.253700284	8.65E-16	4.45E-14
TTC26	0.687563713	1.756229148	1.352915785	8.76E-16	4.50E-14
OLR1	0.308814742	3.25564366	3.398129272	8.87E-16	4.55E-14
TTF2	1.259254169	3.136035094	1.316372197	8.99E-16	4.60E-14
CDCA2	0.774381004	4.076451446	2.396198363	9.10E-16	4.63E-14
GAPLINC	0.114464315	0.65314662	2.512508989	9.22E-16	4.68E-14
PLEKHA8	0.892903066	1.876219254	1.071252962	9.46E-16	4.78E-14
KIF20A	1.72250673	7.534589422	2.129019278	9.58E-16	4.82E-14
CKAP2L	0.751907103	3.202116198	2.090399327	9.58E-16	4.82E-14
RAD54L	0.694636263	3.024566058	2.122398537	9.70E-16	4.86E-14
ZHX1-C8orf76	0.159695918	0.495415995	1.633313008	9.70E-16	4.86E-14
KIF11	2.793742463	10.57040353	1.919759514	9.83E-16	4.89E-14
DBF4B	0.686323594	1.743915043	1.345368903	9.83E-16	4.89E-14
ALG8	5.266464688	12.47304306	1.243906755	9.83E-16	4.89E-14
KRT8P12	0.897316891	2.204229088	1.2965847	1.01E-15	5.01E-14
RPLP0P2	0.274987121	1.365855826	2.312369252	1.02E-15	5.05E-14
SNX10	1.655136494	7.203505514	2.121748954	1.03E-15	5.06E-14
ARHGAP39	1.418123103	5.106781311	1.848431505	1.03E-15	5.06E-14
SCLY	0.199818322	0.481446764	1.268687406	1.03E-15	5.06E-14
DSN1	3.290625781	8.875015971	1.431387747	1.03E-15	5.06E-14
PODXL	5.674376719	17.33919997	1.611503495	1.05E-15	5.10E-14
KIF24	0.59885565	2.022074571	1.755556004	1.06E-15	5.13E-14
TAF2	4.072483969	8.327799059	1.032026239	1.06E-15	5.13E-14
BAAT	0.020839755	2.151727642	6.690013358	1.07E-15	5.18E-14
CIT	0.933335916	2.69907713	1.531997887	1.07E-15	5.18E-14
CHORDC1	1.198902338	2.955318964	1.301599705	1.10E-15	5.29E-14
TONSL	1.856525588	6.773952782	1.867392731	1.12E-15	5.33E-14
VMA21	4.9526375	11.1039624	1.164805654	1.16E-15	5.51E-14
CHD7	1.404717853	3.771329805	1.424792936	1.19E-15	5.63E-14
FAP	0.247522858	2.348600605	3.246167732	1.22E-15	5.77E-14
CDCA5	1.632447849	7.371607611	2.174942375	1.27E-15	5.97E-14
NAA25	1.668287738	3.814668531	1.193189563	1.28E-15	6.02E-14
AL162595.1	0.205077926	0.755325337	1.880925973	1.28E-15	6.02E-14
CELSR3	0.263288781	1.957246893	2.894107799	1.32E-15	6.13E-14
LYAR	4.784442	12.12006626	1.340975005	1.32E-15	6.13E-14
DHX37	2.527563197	5.620390869	1.152923302	1.35E-15	6.24E-14
TOP1MT	1.943493697	5.134612275	1.401602911	1.35E-15	6.24E-14
U2SURP	5.106599125	10.82734154	1.084244343	1.35E-15	6.24E-14
ADAM10	3.90396425	8.699692203	1.156024517	1.40E-15	6.45E-14
AC125257.1	2.218906884	6.187747118	1.479565111	1.46E-15	6.65E-14
AC004264.1	0.149398105	0.919990278	2.622456764	1.50E-15	6.77E-14
NFXL1	1.404945659	3.381981043	1.267354242	1.50E-15	6.77E-14
GGCT	9.0102705	22.93144802	1.347685134	1.50E-15	6.77E-14
CENPN	1.889648903	5.369174565	1.506582105	1.51E-15	6.81E-14
MCM2	3.976512531	14.46545174	1.863035755	1.51E-15	6.81E-14
PHF6	1.79490955	4.299510312	1.26026121	1.53E-15	6.87E-14
TREM2	1.103289863	9.212151268	3.061726227	1.55E-15	6.94E-14
SINHCAF	4.638925928	13.98492473	1.592009774	1.57E-15	7.02E-14
NHLRC3	2.37560475	4.835353429	1.025326522	1.59E-15	7.09E-14
MET	4.735523428	26.62371972	2.491116347	1.68E-15	7.43E-14
SDS	0.666656757	4.746555572	2.831864919	1.68E-15	7.43E-14
TAF1A	0.909805813	2.242132374	1.3012409	1.70E-15	7.50E-14
DLGAP5	1.600952662	6.829692113	2.092889892	1.70E-15	7.50E-14
DUXAP8	0.035656184	0.552586114	3.953975109	1.76E-15	7.73E-14
FIGNL1	1.321365072	3.771235301	1.513008053	1.79E-15	7.78E-14
FANCA	0.738077935	2.96881814	2.008043656	1.81E-15	7.86E-14
P4HA3	0.175534585	0.975148936	2.473867273	1.83E-15	7.95E-14
SNRPA1	4.230507844	8.991810328	1.087780744	1.85E-15	8.02E-14
TMEM267	2.587421594	5.879109584	1.184082524	1.85E-15	8.02E-14
METTL1	2.446582375	5.919964291	1.274820615	1.88E-15	8.09E-14
TFAP4	1.152853503	2.783853405	1.271874045	1.88E-15	8.09E-14
NIFK	9.621679906	19.26929239	1.001942884	1.90E-15	8.16E-14
SFMBT1	2.0500365	4.613032429	1.170065838	1.93E-15	8.23E-14
FAM72B	0.140796905	0.729879742	2.374043158	1.93E-15	8.23E-14
EZH2	1.777565466	6.235879396	1.810690332	1.95E-15	8.30E-14
SLC30A7	4.150292281	8.781808005	1.081305053	2.10E-15	8.91E-14
MZT1	4.960826031	13.14827682	1.406221466	2.13E-15	9.00E-14
PLK4	0.916694891	3.45256886	1.913156651	2.16E-15	9.08E-14
MSH5	0.227195444	1.117406219	2.298147943	2.16E-15	9.08E-14
ETV4	1.704772566	14.17874151	3.0560783	2.19E-15	9.18E-14
ZNF587B	1.185809941	2.833639647	1.256783507	2.30E-15	9.58E-14
POLR1A	3.198203638	6.680080904	1.062603774	2.33E-15	9.69E-14
AC093724.1	0.841499294	2.268302558	1.430579121	2.36E-15	9.77E-14
CHAF1B	0.952992381	2.822665369	1.56652152	2.36E-15	9.77E-14
F2R	6.054480003	21.81841917	1.849471614	2.39E-15	9.88E-14
MRTO4	6.949429063	14.82477665	1.093044008	2.54E-15	1.04E-13
WDR12	1.6684051	3.543716248	1.086793462	2.57E-15	1.05E-13
DLGAP1-AS2	0.34114891	1.996486129	2.548989537	2.57E-15	1.05E-13
AL133410.1	0.178440104	0.772391652	2.113892675	2.64E-15	1.07E-13
ZNF469	0.256501419	1.674442404	2.706642038	2.71E-15	1.09E-13
DARS2	5.033146969	14.21178516	1.497555154	2.71E-15	1.09E-13
CCNF	1.338240628	4.759091793	1.830348732	2.74E-15	1.10E-13
NUFIP1	1.58587275	3.3490847	1.078489849	2.81E-15	1.13E-13
PLAU	5.268979688	27.11745062	2.363626031	2.81E-15	1.13E-13
LINC01711	0.008230077	0.308416249	5.227829113	2.82E-15	1.13E-13
MCM4	5.360292688	18.46178236	1.784158159	2.85E-15	1.14E-13
UBE2T	5.556556428	22.10573931	1.992158003	2.88E-15	1.14E-13
NUP43	4.270761906	8.596529824	1.009260932	2.88E-15	1.14E-13
ASPA	1.339591016	0.340719341	-1.975136855	2.92E-15	1.15E-13
LINC01914	0.024856393	0.417481235	4.070022519	2.99E-15	1.18E-13
EML4	6.68071525	16.09664163	1.268685245	3.03E-15	1.19E-13
CDH24	1.269136059	3.420397921	1.430317431	3.07E-15	1.21E-13
LRRC8B	2.047341588	4.76756816	1.219501736	3.11E-15	1.22E-13
CHEK2	1.065595891	2.97769115	1.4825337	3.15E-15	1.23E-13
CCDC138	0.449625347	1.280807372	1.510258244	3.19E-15	1.24E-13
PVT1	0.776496366	3.439536061	2.147162904	3.19E-15	1.24E-13
CHRNA1	0.047809587	0.454757082	3.24972426	3.27E-15	1.27E-13
MFHAS1	4.813624844	12.03335839	1.321843727	3.27E-15	1.27E-13
COL5A2	6.965782159	33.05161603	2.246363551	3.31E-15	1.28E-13
DEPDC1B	1.074963192	4.775575476	2.151387333	3.35E-15	1.29E-13
AURKA	3.333533469	15.21973119	2.190818762	3.35E-15	1.29E-13
LINC01614	0.045430585	1.558292868	5.100158718	3.43E-15	1.32E-13
POLD3	2.954762	7.754883747	1.392063225	3.48E-15	1.33E-13
PKMYT1	1.154662631	5.387493013	2.222142706	3.52E-15	1.35E-13
LINC02577	0.036023284	0.728149143	4.33723236	3.56E-15	1.36E-13
CEP83	0.679491747	1.565414066	1.204016381	3.57E-15	1.36E-13
AC007128.1	0.011136016	0.56838104	5.673553315	3.68E-15	1.40E-13
EPHB4	7.70789525	20.82656557	1.434016079	3.70E-15	1.40E-13
ZNF678	0.588466656	1.347100543	1.194824956	3.80E-15	1.43E-13
CCDC14	1.235710309	3.459527452	1.485234421	3.80E-15	1.43E-13
POLQ	0.347225933	1.760023169	2.341647814	3.80E-15	1.43E-13
TMEM68	1.419986866	2.988083175	1.073342721	3.99E-15	1.50E-13
ADAT1	2.71983825	5.543035379	1.027155359	4.04E-15	1.51E-13
MTERF3	4.47572575	9.801712304	1.130912164	4.04E-15	1.51E-13
GAD1	0.028585235	0.717903298	4.65044749	4.14E-15	1.54E-13
ADRB2	2.316212694	0.637999911	-1.860139611	4.14E-15	1.54E-13
AP3M2	1.302068669	3.010190816	1.209049407	4.20E-15	1.55E-13
CDC25B	9.013794406	31.83772087	1.820530614	4.20E-15	1.55E-13
FANCL	2.894248469	6.11012244	1.078012509	4.25E-15	1.56E-13
FKTN	1.833019119	3.74796812	1.031886848	4.25E-15	1.56E-13
NCAPD2	8.472208969	22.066744	1.381063693	4.30E-15	1.57E-13
ERCC6L	0.40948562	1.703575976	2.056681596	4.41E-15	1.61E-13
CCT5	15.26322063	34.20686814	1.164226611	4.47E-15	1.62E-13
CCSAP	1.170892072	2.75322422	1.233514006	4.47E-15	1.62E-13
HAUS6	1.327934719	3.202965267	1.270223928	4.64E-15	1.68E-13
RBM12B	1.250671191	2.638293607	1.07690258	4.64E-15	1.68E-13
IL17RB	1.8865926	9.052303831	2.262502094	4.64E-15	1.68E-13
SKA1	0.863446329	3.684705616	2.093370952	4.69E-15	1.70E-13
MSI2	2.117716138	4.657955774	1.137187721	4.81E-15	1.73E-13
AL035456.1	0.10511734	0.37372116	1.829961582	4.87E-15	1.74E-13
ALG3	12.11685022	28.65021881	1.241531439	4.87E-15	1.74E-13
UCK2	3.729266688	8.134764629	1.125208633	5.00E-15	1.78E-13
SSB	7.317814875	15.37451853	1.071056408	5.06E-15	1.80E-13
DCBLD1	1.555927153	3.98086965	1.355309116	5.12E-15	1.81E-13
C2orf27A	0.370703342	1.173163009	1.662066459	5.12E-15	1.81E-13
DDX11	1.280454344	3.762225076	1.554930348	5.12E-15	1.81E-13
CITED2	46.68547438	17.77451575	-1.393163487	5.12E-15	1.81E-13
MAK16	2.313119388	4.847837581	1.067501635	5.25E-15	1.84E-13
BUD23	4.817770344	9.641521925	1.000895272	5.32E-15	1.86E-13
ZNF124	0.674273431	1.669581537	1.308080895	5.38E-15	1.88E-13
SMS	20.62219531	41.29551109	1.001787045	5.45E-15	1.90E-13
CHTF18	1.052526463	3.545682217	1.752206734	5.45E-15	1.90E-13
HTRA4	0.04534724	0.420314103	3.212381213	5.59E-15	1.94E-13
NCAPH	1.718018196	6.859604658	1.997380115	5.59E-15	1.94E-13
CENPK	0.704318311	2.481385563	1.816846426	5.59E-15	1.94E-13
ADPGK	4.008286313	8.490463237	1.082857705	5.80E-15	2.00E-13
CYP27B1	0.258214084	1.390234123	2.428688266	5.80E-15	2.00E-13
SCNN1B	12.79649048	1.24341293	-3.363370804	5.87E-15	2.02E-13
MCM6	5.966150531	14.11089926	1.241937647	6.02E-15	2.06E-13
PTRH2	2.271230094	4.647605848	1.033013853	6.02E-15	2.06E-13
DDX27	6.810619688	15.55831653	1.191827986	6.02E-15	2.06E-13
LMNB2	8.070757125	22.01435907	1.447668917	6.09E-15	2.08E-13
PUS7L	1.228760088	2.563413244	1.060862812	6.17E-15	2.10E-13
PVR	8.85650425	24.85171319	1.488536039	6.57E-15	2.22E-13
MCM7	10.72511822	32.73366903	1.609781769	6.57E-15	2.22E-13
MGME1	4.758391906	11.51588265	1.275078989	6.65E-15	2.24E-13
PALB2	1.900900144	4.122115051	1.116702024	6.65E-15	2.24E-13
CDC45	1.30642153	5.260236829	2.009507283	6.81E-15	2.28E-13
TEDC2	0.502176412	2.037068537	2.020228352	6.81E-15	2.28E-13
DMBX1	0.019474286	0.665406173	5.094592927	6.96E-15	2.32E-13
TTK	1.030131774	4.845195933	2.233726109	6.99E-15	2.32E-13
FMNL2	3.074357531	8.195460482	1.414540061	6.99E-15	2.32E-13
CCNE1	1.128370819	11.61497669	3.363673093	7.07E-15	2.35E-13
CLEC5A	0.119173621	0.903965177	2.923202262	7.16E-15	2.37E-13
FAM111A	2.626161344	6.235502348	1.247550238	7.71E-15	2.52E-13
ZGRF1	0.262296965	0.803910679	1.6158341	7.71E-15	2.52E-13
HGH1	6.729474156	17.80051258	1.403353104	7.71E-15	2.52E-13
PARPBP	0.840949266	2.931993261	1.801791116	7.81E-15	2.55E-13
CENPA	1.233543769	5.081614479	2.042478022	7.81E-15	2.55E-13
BMP8A	0.519397881	2.510591159	2.273115076	7.90E-15	2.57E-13
SNORD12B	0.64591965	3.637078838	2.493353583	8.05E-15	2.62E-13
TAF1D	3.387823906	8.246099856	1.283353044	8.10E-15	2.63E-13
TMPO	6.63009825	16.34677925	1.30190426	8.10E-15	2.63E-13
TYMS	4.839099706	16.49415138	1.769143984	8.20E-15	2.64E-13
LIN9	1.19933175	2.989559765	1.317702271	8.20E-15	2.64E-13
CCDC86	7.387340156	16.92374294	1.195921763	8.20E-15	2.64E-13
CD276	6.994364688	17.35122439	1.310772544	8.20E-15	2.64E-13
FOXN2	2.986199469	6.256692931	1.067089764	8.41E-15	2.70E-13
NCAPG	1.174612127	4.975017203	2.082517076	8.73E-15	2.79E-13
ZNF121	2.579133125	6.219355344	1.269878807	8.83E-15	2.82E-13
PRMT3	1.738904113	3.661038744	1.07407466	8.83E-15	2.82E-13
FEZF1	0.028943837	1.273131775	5.458981738	9.34E-15	2.97E-13
P2RX2	1.113254837	0.233375821	-2.254056879	9.50E-15	3.01E-13
PLP1	4.17792195	0.409861855	-3.349575907	9.74E-15	3.07E-13
AC016394.1	0.548173419	1.812677806	1.725418238	9.75E-15	3.07E-13
LRPPRC	10.1938895	20.8466653	1.032112004	9.99E-15	3.13E-13
NUSAP1	5.577013063	19.18447284	1.782374567	1.02E-14	3.19E-13
HSPE1	21.87160844	57.45503926	1.393374114	1.08E-14	3.33E-13
MAMDC2	11.55139763	1.599033095	-2.852795713	1.09E-14	3.35E-13
PPIL1	10.62282413	21.86482677	1.041444554	1.09E-14	3.35E-13
AC093616.1	0.114781409	0.440443972	1.940069525	1.10E-14	3.37E-13
SHCBP1	0.806561415	2.811476775	1.801471833	1.10E-14	3.37E-13
CCNB2	3.901909503	13.55463875	1.796534441	1.10E-14	3.37E-13
TTC13	2.688720781	5.829878885	1.11654597	1.12E-14	3.41E-13
PLEKHG4	0.611556149	3.81465354	2.640995165	1.12E-14	3.41E-13
ZNF789	0.731061197	1.981091047	1.438231101	1.13E-14	3.44E-13
RTEL1-TNFRSF6B	0.200455581	0.777858036	1.956224293	1.14E-14	3.47E-13
FANCC	1.005341763	2.016798399	1.004380854	1.14E-14	3.47E-13
LACTB2-AS1	0.054043427	0.252784143	2.22571489	1.16E-14	3.50E-13
C17orf53	0.7506924	2.533129166	1.754626861	1.19E-14	3.57E-13
PIGU	7.894437906	17.55209631	1.152734894	1.22E-14	3.66E-13
AC025857.2	1.702554891	6.229556154	1.871428065	1.25E-14	3.73E-13
FKBP9	10.97735406	22.57750626	1.040355791	1.25E-14	3.73E-13
MYBL2	7.397599334	38.93083489	2.395784215	1.25E-14	3.73E-13
KIF26B-AS1	0.039147667	0.55721526	3.831236536	1.27E-14	3.79E-13
NOL6	5.603056156	13.3044199	1.24761975	1.29E-14	3.86E-13
KNSTRN	1.983520447	5.580896659	1.492433663	1.33E-14	3.95E-13
GARS	18.898815	37.80010227	1.000094361	1.33E-14	3.95E-13
HOXC10	0.058625036	7.410279661	6.98186728	1.34E-14	3.99E-13
DDX12P	0.361177547	1.35922552	1.912004732	1.36E-14	4.03E-13
CASK	4.4126065	10.77361758	1.287799758	1.39E-14	4.11E-13
CCDC18	0.466982741	1.221210778	1.386871093	1.39E-14	4.11E-13
FIRRE	0.030727076	0.393564125	3.679016326	1.40E-14	4.13E-13
TPM3P9	0.945017309	2.952765778	1.643654262	1.43E-14	4.20E-13
FOXD2	0.413069664	2.151397609	2.380817163	1.46E-14	4.30E-13
PAK1IP1	5.311846719	11.6171904	1.128975776	1.46E-14	4.30E-13
FEN1	5.829397844	15.78262261	1.436918188	1.52E-14	4.45E-13
HOXC-AS3	0.002154102	0.334154551	7.277285063	1.55E-14	4.54E-13
SNORA71C	0.473659386	2.55490263	2.431346432	1.55E-14	4.54E-13
PRR7	2.508105663	9.255504392	1.883713486	1.57E-14	4.58E-13
JADE3	1.654163356	3.733403324	1.174389659	1.57E-14	4.58E-13
NUP37	2.870413719	6.116093355	1.091351737	1.61E-14	4.68E-13
AC073333.1	0.169446203	0.632680277	1.900649312	1.62E-14	4.70E-13
AL121832.3	0.096994147	0.517085503	2.414433268	1.63E-14	4.71E-13
C8orf76	1.483577863	3.315636615	1.160205254	1.65E-14	4.76E-13
GPR180	1.274389244	2.763597476	1.116741504	1.67E-14	4.81E-13
NPM1P9	0.050103674	0.220506007	2.137829643	1.68E-14	4.83E-13
CYP4A22-AS1	0.059619907	0.416772016	2.805392386	1.75E-14	5.02E-13
NR2C1	1.915742488	3.9814352	1.055384929	1.80E-14	5.13E-13
HAUS7	0.22746037	0.566813613	1.317259199	1.82E-14	5.18E-13
HOXA11	0.056466544	2.09573749	5.213917884	1.87E-14	5.30E-13
AC090673.1	0.031234313	0.32139582	3.363147467	1.89E-14	5.34E-13
CPNE1	16.32677875	39.97410846	1.29182568	1.89E-14	5.34E-13
AC068491.4	0.040699667	0.273113759	2.746413115	1.90E-14	5.37E-13
ORC1	0.942393184	3.714091568	1.978608374	1.94E-14	5.45E-13
GORAB	1.226768588	2.630822598	1.100650837	1.94E-14	5.45E-13
GAPDHP62	0.04015832	0.221713102	2.464923197	1.97E-14	5.53E-13
GAS2L3	0.740654966	2.303752779	1.637112382	2.01E-14	5.62E-13
NANP	1.199778953	2.65086527	1.143694718	2.03E-14	5.68E-13
UHMK1	6.952611594	14.96198975	1.105675146	2.03E-14	5.68E-13
ATAD3B	1.190819891	3.193645512	1.423248961	2.08E-14	5.79E-13
LRRC8D	3.478710219	7.268952411	1.063194955	2.08E-14	5.79E-13
EMC3-AS1	0.486538578	1.310889377	1.429919837	2.11E-14	5.84E-13
HASPIN	0.708820618	2.756422464	1.959304545	2.21E-14	6.10E-13
AC007406.3	0.099799797	0.49480044	2.309738004	2.28E-14	6.25E-13
TMEM33	5.940339344	11.96847527	1.010622118	2.32E-14	6.35E-13
AC069499.1	0.214596305	0.926040973	2.109450792	2.35E-14	6.39E-13
WDR4	2.161931191	4.998038077	1.209041286	2.41E-14	6.54E-13
FXYD1	2.360738666	0.458528044	-2.364156466	2.44E-14	6.60E-13
HSP90AB3P	0.980306063	2.699174401	1.461214046	2.47E-14	6.65E-13
SLC12A8	1.533101041	4.293794219	1.485800269	2.47E-14	6.65E-13
SAPCD2	3.227333317	14.62506511	2.180028556	2.47E-14	6.65E-13
ATP5MC1P4	0.18632568	1.132030664	2.603014611	2.50E-14	6.71E-13
TNFSF11	0.159632852	1.055292863	2.724813939	2.50E-14	6.71E-13
NOC3L	2.240300734	4.847091232	1.113426827	2.50E-14	6.71E-13
TGIF2	3.479154781	8.488527133	1.286777386	2.53E-14	6.78E-13
AL022322.1	0.352661631	1.473342603	2.062736419	2.56E-14	6.86E-13
ANKRD10-IT1	2.301873978	8.381043393	1.864321011	2.59E-14	6.93E-13
NEB	0.042516041	0.970621297	4.512829359	2.66E-14	7.06E-13
AL451050.2	0.164144633	0.666327259	2.021263334	2.72E-14	7.22E-13
AC004943.2	0.363269913	0.856744523	1.237823183	2.72E-14	7.22E-13
CMTM1	0.525861547	1.372743369	1.384307032	2.75E-14	7.30E-13
KRT18P4	0.150579062	0.497308108	1.723618778	2.86E-14	7.51E-13
RCC1	4.878308813	13.73093293	1.492976658	2.86E-14	7.51E-13
C4orf46	1.741163256	3.759805801	1.110606666	2.89E-14	7.60E-13
NUDT5	6.200387375	12.73746669	1.038648116	2.93E-14	7.66E-13
MORC4	2.326754281	6.077934491	1.385262264	2.93E-14	7.66E-13
SLC20A1	4.549554188	10.28124021	1.176217218	3.00E-14	7.80E-13
PBK	2.489799778	11.59188933	2.219014091	3.00E-14	7.80E-13
AC007128.2	0.014281293	0.506256551	5.14767018	3.04E-14	7.90E-13
IL11	0.236498494	2.869612518	3.60095304	3.07E-14	7.96E-13
ZNF697	0.789899634	2.091287934	1.40465045	3.07E-14	7.96E-13
FBXO45	2.172074844	4.448812147	1.034346366	3.11E-14	8.04E-13
MCTS2P	1.080008844	3.465588413	1.682057198	3.11E-14	8.04E-13
AC125807.2	0.581833768	1.618739402	1.476191812	3.15E-14	8.12E-13
AC068491.3	0.087121239	0.799367598	3.197762713	3.17E-14	8.19E-13
IVNS1ABP	8.597249219	20.07577619	1.223508735	3.18E-14	8.19E-13
GDPD5	0.565185637	2.554620267	2.17631215	3.22E-14	8.27E-13
CEP78	0.906222266	1.933273618	1.093108995	3.30E-14	8.45E-13
STK31	0.077154989	1.096686168	3.829247486	3.38E-14	8.65E-13
PCLAF	2.487535314	8.95250857	1.847574988	3.59E-14	9.12E-13
DUXAP9	0.017785475	0.223624371	3.652306038	3.68E-14	9.32E-13
PMEPA1	7.124790513	38.68309555	2.440783748	3.68E-14	9.32E-13
RCN1	6.745217125	17.38096291	1.365571221	3.77E-14	9.51E-13
DEPDC1	0.856364967	3.550179453	2.051594269	3.82E-14	9.59E-13
APLN	0.400225945	3.474938388	3.118100798	3.86E-14	9.68E-13
ZBTB33	3.979431094	8.334362299	1.066509621	3.86E-14	9.68E-13
ANAPC1	1.222112347	2.673099625	1.129136691	3.91E-14	9.78E-13
P3H4	3.485883688	14.27628769	2.034024542	4.10E-14	1.02E-12
MYZAP	3.540325281	1.089523729	-1.700184302	4.10E-14	1.02E-12
LINC02163	0.009121565	0.94362215	6.692784102	4.39E-14	1.09E-12
RNF144A-AS1	0.037068563	0.224361506	2.597557073	4.41E-14	1.09E-12
ZWINT	5.337061381	17.64745141	1.72534234	4.41E-14	1.09E-12
STPG4	0.027495328	0.309846593	3.494295696	4.46E-14	1.10E-12
TRMU	1.249997263	2.601462481	1.057397965	4.52E-14	1.11E-12
DCLRE1A	1.628669913	3.708290473	1.187060017	4.52E-14	1.11E-12
TWISTNB	4.437573844	8.887967896	1.002082479	4.52E-14	1.11E-12
TBRG4	6.076714281	12.29043507	1.016172621	4.57E-14	1.12E-12
PLK1	3.883084838	14.15986755	1.866532638	4.57E-14	1.12E-12
IKBIP	1.680203009	3.654395828	1.120997352	4.63E-14	1.13E-12
NPHP4	0.613598328	1.466461517	1.256972755	4.63E-14	1.13E-12
AC134312.5	0.025299769	0.285857758	3.498101305	4.73E-14	1.15E-12
WASHC5-AS1	0.072278548	0.367961673	2.347916063	4.78E-14	1.16E-12
CEP152	0.452687091	1.142965866	1.336196248	4.79E-14	1.16E-12
LYVE1	9.3514265	1.516641975	-2.624305899	4.79E-14	1.16E-12
GSTM5	2.852732831	0.549183358	-2.376984826	4.97E-14	1.19E-12
TMC7	0.829182659	3.411924364	2.040823814	5.09E-14	1.22E-12
TIMP1	116.5609503	405.3739187	1.798168726	5.47E-14	1.30E-12
BORA	1.098398188	3.27934384	1.578006027	5.47E-14	1.30E-12
PUM3	5.03258175	11.48856442	1.190827926	5.67E-14	1.34E-12
HSPD1P1	0.288223773	0.901998504	1.645935705	5.74E-14	1.35E-12
TICRR	0.57185338	2.388764777	2.062547598	5.81E-14	1.37E-12
PDHA1	1.467316213	4.772995563	1.701715184	5.81E-14	1.37E-12
AP002478.1	0.008022258	0.299776657	5.223735911	5.83E-14	1.37E-12
ABL2	1.620753528	3.331622533	1.039560242	5.88E-14	1.38E-12
HELB	0.526411	1.438229699	1.450032565	5.88E-14	1.38E-12
ALPP	0.011785847	2.035027092	7.431848755	5.95E-14	1.39E-12
ACTG1P3	0.219807432	0.663083405	1.592950184	6.02E-14	1.40E-12
TRAIP	0.626723894	1.852122852	1.563277895	6.02E-14	1.40E-12
FRMD5	0.281906628	1.431015828	2.343750326	6.09E-14	1.42E-12
PGAM5	6.640393813	14.61930474	1.138533992	6.09E-14	1.42E-12
PIMREG	0.737368981	2.798524881	1.924207941	6.39E-14	1.48E-12
AC112777.1	0.18073599	0.785846417	2.120363566	6.47E-14	1.49E-12
STMN1	7.859983438	21.25483255	1.435192716	6.62E-14	1.52E-12
CLN6	6.655293156	15.48063853	1.217890858	6.62E-14	1.52E-12
SPP1	4.324371497	87.69737439	4.341971278	6.70E-14	1.54E-12
AC124944.3	0.150295496	0.571257679	1.926339878	7.16E-14	1.63E-12
TFB2M	5.060221406	10.43242039	1.043801495	7.29E-14	1.65E-12
GSN	116.9310925	38.69934197	-1.59527766	7.29E-14	1.65E-12
MFSD12	6.53103425	14.2063934	1.121156962	7.29E-14	1.65E-12
CCDC77	0.980563259	2.016284008	1.040016256	7.29E-14	1.65E-12
SKP2	3.329957938	9.946541056	1.578690957	7.37E-14	1.66E-12
PINK1	11.31530247	5.657447483	-1.000051957	7.37E-14	1.66E-12
PXYLP1	1.070271741	2.626220712	1.295011026	8.02E-14	1.79E-12
NUP205	5.311569781	11.0035507	1.050758934	8.31E-14	1.85E-12
PRR7-AS1	0.156991215	0.66217767	2.076534529	8.31E-14	1.85E-12
XRCC3	1.089810931	2.289376797	1.070877061	8.41E-14	1.87E-12
TMEM44	1.360811163	3.297590084	1.276945191	8.46E-14	1.87E-12
AQP4	1.98636126	0.089114349	-4.478326476	8.56E-14	1.90E-12
TTLL4	2.416697463	5.7977006	1.262443954	8.61E-14	1.90E-12
CENPH	1.477366259	3.958795783	1.422034113	8.71E-14	1.93E-12
ZNF26	0.340386919	0.765159656	1.168585213	8.92E-14	1.96E-12
ZNF799	0.430567294	0.872572801	1.019036769	8.92E-14	1.96E-12
SS18L1	2.280975531	4.881622485	1.09770976	8.92E-14	1.96E-12
PAQR4	3.081377028	10.50510601	1.769443599	9.03E-14	1.99E-12
CKMT2	3.606490822	0.674411937	-2.418893776	9.35E-14	2.05E-12
AL034550.1	0.172978329	0.772238347	2.158454889	9.58E-14	2.09E-12
STAT1	20.36234763	62.77062459	1.624185661	9.58E-14	2.09E-12
TSACC	0.248269848	0.804087251	1.695442999	9.69E-14	2.12E-12
CXorf38	2.231593219	4.610353747	1.046803379	9.93E-14	2.16E-12
KIF22	5.227466906	12.04844475	1.204663003	1.00E-13	2.19E-12
MND1	0.864751888	3.030894139	1.809385301	1.00E-13	2.19E-12
AL031009.1	0.084146357	0.325352596	1.951031351	1.03E-13	2.24E-12
MT1M	16.94244741	3.390363878	-2.321130266	1.05E-13	2.28E-12
TFDP1	16.62262113	33.61658205	1.016025157	1.09E-13	2.35E-12
C1orf131	1.824742841	3.902329891	1.096642583	1.09E-13	2.35E-12
LINC01814	0.066781812	0.277921232	2.057148915	1.12E-13	2.40E-12
FCGR1A	0.277787093	1.517347014	2.449499591	1.12E-13	2.40E-12
MTND4P26	0.04276433	0.257718404	2.591315715	1.17E-13	2.50E-12
AC078778.1	0.170382389	0.825367078	2.276259672	1.17E-13	2.50E-12
HOXA10	0.267643507	4.236826854	3.984599611	1.19E-13	2.54E-12
ALG10	0.509601334	1.15911374	1.18558118	1.20E-13	2.55E-12
AL662797.1	0.142437323	0.440298433	1.628154478	1.24E-13	2.63E-12
SNHG4	0.502799653	1.682071991	1.742183893	1.26E-13	2.66E-12
AC009041.4	0.10787097	0.453100368	2.070523995	1.26E-13	2.67E-12
SH3GL2	1.10532359	0.196310783	-2.493257461	1.28E-13	2.71E-12
MPHOSPH9	0.989308741	2.116272559	1.097032719	1.30E-13	2.73E-12
BAG4	2.768671406	5.710793517	1.044497382	1.30E-13	2.73E-12
WDR90	1.423691109	3.890672826	1.4503835	1.30E-13	2.73E-12
POLD1	2.718539744	7.440041189	1.452478689	1.30E-13	2.73E-12
PKP4	5.825250656	12.20997575	1.067668301	1.32E-13	2.76E-12
TRPM2	0.760808348	2.817469563	1.888795043	1.32E-13	2.76E-12
WDR76	1.494074625	3.458536674	1.210909546	1.33E-13	2.78E-12
BZW2	12.55102569	27.89798887	1.152355856	1.35E-13	2.81E-12
NEMP1	2.512694141	6.169384891	1.295891586	1.47E-13	3.02E-12
HMGA2	0.06796239	1.506371364	4.47019708	1.47E-13	3.02E-12
RBM34	0.318039966	0.63756513	1.003364657	1.47E-13	3.02E-12
PI16	25.40367667	2.872146055	-3.144836293	1.48E-13	3.05E-12
SNAPC4	2.370332841	4.766898157	1.007961147	1.52E-13	3.12E-12
WDR3	1.743948072	3.627520315	1.056626611	1.57E-13	3.22E-12
ADH1B	17.22083366	3.890477712	-2.146135765	1.59E-13	3.25E-12
MTHFD1	4.581674313	9.186458091	1.003633818	1.59E-13	3.25E-12
BTBD16	0.100462722	0.996666913	3.310451159	1.61E-13	3.28E-12
RHEBL1	0.294044644	1.036228695	1.817235322	1.61E-13	3.28E-12
PDCD2L	2.62171825	6.264711664	1.25673546	1.63E-13	3.31E-12
MTCO3P43	0.043531073	0.314750538	2.854091361	1.66E-13	3.37E-12
TTPAL	1.945887753	3.954790496	1.023172778	1.69E-13	3.41E-12
EXOC6	1.843721694	3.70533378	1.006982608	1.81E-13	3.64E-12
ANKIB1	5.322296375	12.44154258	1.225044616	1.83E-13	3.67E-12
UBE2SP1	0.474563488	1.664557997	1.810466128	1.88E-13	3.75E-12
PAICSP4	0.080235849	0.264788003	1.722518887	1.90E-13	3.79E-12
DIAPH3	0.701611893	2.290169234	1.706709104	1.92E-13	3.83E-12
AL356299.2	0.084812906	0.453529903	2.418841962	1.96E-13	3.90E-12
CBX2	0.365273007	2.639061662	2.852978011	1.97E-13	3.90E-12
VMP1	13.73950238	29.83148681	1.118506131	1.97E-13	3.90E-12
MSTO1	1.242805363	2.526469485	1.023522383	1.99E-13	3.94E-12
ZNF887P	0.108507387	0.409280606	1.915297044	2.01E-13	3.98E-12
LINC00624	0.060282325	0.228248419	1.920797903	2.04E-13	4.02E-12
ADAT2	0.585347978	1.615073698	1.464233559	2.06E-13	4.06E-12
MIS18BP1	2.361634134	4.935197241	1.063322266	2.11E-13	4.15E-12
CLCN5	0.877500688	2.544519621	1.535921155	2.11E-13	4.15E-12
SNX8	3.384598188	7.105058267	1.06986191	2.13E-13	4.18E-12
AC019069.1	0.232811636	0.886508373	1.928971091	2.24E-13	4.37E-12
LINC01615	0.058397845	0.407423663	2.802542729	2.26E-13	4.41E-12
BID	3.679881406	8.845786917	1.265331218	2.29E-13	4.46E-12
SLC52A2	10.606137	27.69495406	1.384723856	2.32E-13	4.50E-12
C16orf89	21.6679981	2.337132298	-3.212754561	2.32E-13	4.50E-12
RAD18	1.362401388	2.869424467	1.074609589	2.40E-13	4.65E-12
ILDR1	1.023036175	4.092819013	2.000237711	2.45E-13	4.74E-12
MC1R	0.210818591	0.634834385	1.590378176	2.48E-13	4.79E-12
TRIM31-AS1	0.404928414	2.224484725	2.457732406	2.56E-13	4.92E-12
PIF1	0.533619366	1.557479119	1.545329892	2.60E-13	5.00E-12
CDK6	2.926288219	13.03579957	2.155335299	2.60E-13	5.00E-12
SPRN	0.430028503	0.917650684	1.09351279	2.66E-13	5.11E-12
AL355488.1	0.375061381	1.422364539	1.923092637	2.69E-13	5.16E-12
CDC25A	0.798833408	2.905861748	1.862999492	2.69E-13	5.16E-12
SULF1	3.885241519	26.77027981	2.784556029	2.73E-13	5.21E-12
HOXA13	0.407865743	5.004889943	3.617172101	2.75E-13	5.26E-12
DDX11-AS1	0.092593266	0.321816138	1.797257489	2.76E-13	5.26E-12
SLC12A9	3.056560138	6.680262091	1.127995754	2.79E-13	5.31E-12
AC073283.1	0.080607773	0.546156766	2.760324243	2.85E-13	5.43E-12
TMEM63A	6.227242969	16.19563556	1.378939609	2.89E-13	5.48E-12
LINC01572	0.063080548	0.224692382	1.832684122	2.92E-13	5.54E-12
NAA40	2.633994656	5.281251851	1.003627523	2.92E-13	5.54E-12
AC079684.1	0.157645411	0.682363597	2.113857511	2.96E-13	5.60E-12
SMIM25	0.515125813	2.292798251	2.154112675	2.99E-13	5.66E-12
LINC01234	0.008509201	0.998074384	6.873979816	3.01E-13	5.68E-12
PLXNA3	2.547841391	6.271604293	1.299559066	3.06E-13	5.77E-12
HOXA11-AS	0.077808362	1.232897033	3.985983293	3.08E-13	5.80E-12
C1QL1	7.930210956	2.059725167	-1.944907396	3.13E-13	5.87E-12
AC026271.1	1.105036975	2.571304249	1.218405683	3.13E-13	5.87E-12
AKR1C2	11.55472567	3.088696157	-1.903413147	3.21E-13	5.98E-12
CILP2	0.085576472	1.365267686	3.99582583	3.25E-13	6.05E-12
AL355802.2	0.310141817	1.215731694	1.970824905	3.28E-13	6.11E-12
TMEM62	3.082759719	6.624646224	1.103620967	3.28E-13	6.11E-12
TBC1D30	0.616648516	2.022731435	1.713784475	3.40E-13	6.29E-12
ZNF107	1.003378413	2.399856712	1.258082465	3.40E-13	6.29E-12
RANBP1	11.63620406	23.94396895	1.041041811	3.44E-13	6.36E-12
ZDHHC9	10.51249644	24.48397894	1.219732721	3.48E-13	6.42E-12
RDH8	0.004115443	0.505467685	6.940427328	3.51E-13	6.47E-12
AL031985.3	0.556898228	1.366240931	1.294726312	3.52E-13	6.48E-12
COL3A1	65.56072538	344.5739667	2.393909985	3.52E-13	6.48E-12
MFSD13A	1.777670669	4.002126838	1.170778816	3.56E-13	6.55E-12
KIFC1	2.778564466	9.442918472	1.764893101	3.60E-13	6.61E-12
AC073957.3	0.297813175	1.183181232	1.990191589	3.60E-13	6.61E-12
BCL7A	1.827591372	3.955081923	1.113764042	3.73E-13	6.80E-12
KCNJ14	0.205055022	0.655382732	1.676326586	3.73E-13	6.80E-12
C2orf15	0.617102209	1.751935508	1.505368304	3.73E-13	6.80E-12
CSF2	0.04452071	1.147661311	4.688076547	3.84E-13	6.98E-12
CCNA2	4.873041178	16.24699972	1.737279007	3.91E-13	7.09E-12
AGO2	3.372382303	7.289908864	1.112132685	3.91E-13	7.09E-12
KAT2B	10.5311005	4.555143534	-1.209087786	3.95E-13	7.16E-12
CHODL	1.38418286	0.241684522	-2.517837556	4.00E-13	7.22E-12
CKS1B	5.381835406	13.60904982	1.338396168	4.00E-13	7.22E-12
EMILIN3	1.064380803	0.288122342	-1.885260955	4.00E-13	7.22E-12
ZNF280C	0.798702072	1.84874134	1.210814028	4.05E-13	7.29E-12
TMEM81	0.596515348	1.223502516	1.036385904	4.09E-13	7.36E-12
CDC25C	0.767301575	2.648301649	1.787201837	4.14E-13	7.43E-12
FNDC1	0.939646694	11.71117019	3.639623021	4.19E-13	7.51E-12
CORIN	0.059650528	0.386269964	2.695002677	4.24E-13	7.58E-12
CKLF-CMTM1	0.142558224	0.393143621	1.463505175	4.24E-13	7.58E-12
KRT18P15	0.134040487	0.472205929	1.816747325	4.34E-13	7.74E-12
KRT24	2.606384071	0.564893117	-2.205999865	4.36E-13	7.76E-12
SNORD99	0.612059688	3.193563463	2.383422865	4.43E-13	7.89E-12
KDM4A-AS1	0.178007678	0.482802942	1.439495002	4.44E-13	7.89E-12
FAM81A	0.412888092	1.753178431	2.086150119	4.65E-13	8.22E-12
ARFGAP1	5.9397925	12.2517392	1.044502124	4.65E-13	8.22E-12
TXLNG	3.994355031	8.014204091	1.00459668	4.70E-13	8.31E-12
C5orf66-AS1	9.142050438	1.173604211	-2.961571825	4.86E-13	8.57E-12
XPO4	2.335296872	5.062846149	1.116342682	4.87E-13	8.57E-12
CDCA7	4.340354503	18.50689918	2.092178407	4.87E-13	8.57E-12
PGM5-AS1	11.18765225	1.104176939	-3.340864035	5.00E-13	8.79E-12
HNRNPA3P9	0.148772209	0.511353795	1.781216752	5.04E-13	8.85E-12
AC005534.1	0.038774979	0.268409015	2.791235232	5.06E-13	8.90E-12
BIRC5	2.850854291	9.726268541	1.770492121	5.16E-13	9.03E-12
SAPCD1	0.069824698	0.406923894	2.542949661	5.24E-13	9.18E-12
AP005136.2	0.162335723	0.500312379	1.623848635	5.34E-13	9.34E-12
DDX50P1	0.077860502	0.249346324	1.679187385	5.52E-13	9.65E-12
PPAN	1.089411428	2.204142688	1.016668715	5.52E-13	9.65E-12
TRPM2-AS	0.16645791	1.926615863	3.53283962	5.65E-13	9.85E-12
HAPLN3	1.398303819	5.395240762	1.948009483	5.72E-13	9.94E-12
C3P1	0.011403351	0.471736808	5.370452407	5.89E-13	1.02E-11
PCSK2	1.19311986	0.273338026	-2.125980902	5.92E-13	1.02E-11
IER5L	4.441923688	15.86608739	1.836689888	5.92E-13	1.02E-11
NEU3	0.924119747	1.888099166	1.030782827	5.92E-13	1.02E-11
ZNF600	1.229833316	3.040600929	1.305893684	5.99E-13	1.03E-11
APOC1	5.498304628	37.62298029	2.774555391	6.06E-13	1.04E-11
ABHD11	8.372949031	24.82217557	1.56782182	6.20E-13	1.06E-11
PEBP4	1.611208771	0.220108011	-2.871859884	6.21E-13	1.06E-11
CCR8	0.087488274	0.585523355	2.74256514	6.26E-13	1.07E-11
AC109460.1	0.119761457	0.329010301	1.457969075	6.41E-13	1.09E-11
AL365440.1	0.061213327	0.220560916	1.849259475	6.56E-13	1.12E-11
CLDN1	5.384031738	27.99669717	2.37849782	6.56E-13	1.12E-11
ACTR3B	0.574675441	1.19509562	1.056306753	6.71E-13	1.14E-11
CCNE2	0.486332919	1.40275824	1.528250234	6.87E-13	1.16E-11
C20orf144	0.08303309	0.25599918	1.624380902	6.87E-13	1.16E-11
RAB15	2.921751047	10.25630209	1.8116055	7.03E-13	1.18E-11
PRIMA1	15.85097126	2.218174925	-2.837126198	7.19E-13	1.20E-11
AC069282.1	1.260512619	3.32266696	1.398331134	7.27E-13	1.22E-11
AC010973.2	0.290844457	0.733748488	1.335037817	7.27E-13	1.22E-11
AC055713.1	0.167092283	0.418216023	1.323603234	7.36E-13	1.23E-11
AP003555.2	0.230665399	1.584216264	2.779895781	7.53E-13	1.26E-11
SOSTDC1	16.79658522	2.790788286	-2.589423372	7.70E-13	1.28E-11
RRM2	5.86598854	19.06812841	1.700717088	7.79E-13	1.30E-11
AC092718.4	3.647879531	10.22645677	1.48717638	7.88E-13	1.31E-11
CCL7	0.033668893	0.777061951	4.52854145	7.91E-13	1.31E-11
NLN	1.475944528	3.16411208	1.100162204	7.97E-13	1.32E-11
AC023825.1	0.038133014	0.235051993	2.623867438	8.03E-13	1.33E-11
PMS2P3	1.04026355	2.147354037	1.045610989	8.06E-13	1.33E-11
IARS	10.73043722	21.51712257	1.003776302	8.15E-13	1.34E-11
FANCM	0.448018741	0.958264158	1.096864326	8.93E-13	1.47E-11
ITGAX	1.002486028	4.036137776	2.009393293	8.93E-13	1.47E-11
ESCO1	2.476137844	5.023372147	1.020564528	9.04E-13	1.48E-11
FAM111B	1.387568949	4.726779501	1.768298105	9.24E-13	1.51E-11
AL356653.1	0.673914618	2.33257256	1.791284236	9.24E-13	1.51E-11
CLPB	3.440558159	6.989845638	1.022617965	9.24E-13	1.51E-11
SUV39H1	2.021402063	4.451023539	1.138780824	9.35E-13	1.53E-11
LMLN	0.691137872	1.434685103	1.053688676	9.46E-13	1.54E-11
AC018904.1	0.925708456	2.232493534	1.270026191	9.57E-13	1.56E-11
PRIM1	1.802082716	4.282645397	1.248836994	9.57E-13	1.56E-11
CCDC34	2.175384759	6.207989643	1.512855558	9.68E-13	1.57E-11
AKR1C1	12.49872841	3.267128541	-1.935686204	9.79E-13	1.59E-11
C2orf48	0.083014218	0.583461186	2.813206336	1.01E-12	1.64E-11
TACC3	3.401120434	9.860888827	1.535707599	1.02E-12	1.65E-11
AC112497.1	1.297593138	2.743951439	1.080416855	1.02E-12	1.65E-11
KCNMB2-AS1	0.021533129	0.915207092	5.409468322	1.03E-12	1.66E-11
EVA1A	0.225802415	1.668255762	2.885207666	1.04E-12	1.67E-11
CPXM1	1.428638878	8.001153403	2.485566699	1.06E-12	1.71E-11
LMNB1	6.006086334	17.99015788	1.58271073	1.06E-12	1.71E-11
ERFE	0.12359023	0.775218882	2.649039007	1.07E-12	1.72E-11
ZBTB41	1.638657138	3.462261644	1.079200728	1.08E-12	1.74E-11
AC009093.1	0.05760367	0.275199159	2.256243414	1.10E-12	1.76E-11
AC091057.4	0.129069436	0.599065221	2.214565676	1.10E-12	1.77E-11
CKS2	25.99606806	82.73469746	1.670199067	1.11E-12	1.78E-11
CENPQ	1.612336356	3.706591948	1.200940558	1.12E-12	1.79E-11
ACYP1	1.948141706	4.715802027	1.275404533	1.12E-12	1.79E-11
AL132780.5	0.080987111	0.300092156	1.889641388	1.13E-12	1.81E-11
SNHG15	2.089631116	4.521772437	1.113640104	1.13E-12	1.81E-11
CEP131	2.2150662	4.90715023	1.147535623	1.16E-12	1.85E-11
LEMD1	0.116891088	1.226230097	3.390992871	1.17E-12	1.86E-11
PCAT1	0.054209169	0.272209388	2.328108041	1.19E-12	1.88E-11
RTKN	4.633437594	12.24276477	1.401774551	1.19E-12	1.88E-11
SERINC5	4.861501156	11.34088367	1.222059288	1.20E-12	1.90E-11
CASP8	3.361592688	6.841599751	1.025188777	1.23E-12	1.94E-11
AC105219.1	0.062226223	0.609371683	3.291727887	1.25E-12	1.97E-11
HOXB9	0.847296174	7.23785942	3.094624827	1.25E-12	1.97E-11
HIST1H3J	0.039073698	0.249658702	2.675687474	1.26E-12	1.98E-11
FANCF	2.493997878	5.181710728	1.054968241	1.29E-12	2.02E-11
FGFR4	3.633725131	17.84411767	2.295927369	1.31E-12	2.06E-11
LBX2	0.230644483	0.911678675	1.982854647	1.33E-12	2.08E-11
ESRRG	2.695331558	0.341416622	-2.980857548	1.34E-12	2.10E-11
AL035252.3	0.197116558	0.702974003	1.834422364	1.38E-12	2.15E-11
LHX4	0.113984362	0.333633162	1.549426782	1.39E-12	2.17E-11
SFRP1	21.76065942	4.351471718	-2.322146951	1.41E-12	2.19E-11
MSR1	0.755387175	3.701857879	2.292961314	1.42E-12	2.21E-11
GPRC5A	16.88352202	77.62383256	2.200883774	1.42E-12	2.21E-11
LINC01389	0.352114101	1.515599029	2.105773211	1.44E-12	2.23E-11
SEMA5B	0.145140531	0.573945753	1.983463936	1.44E-12	2.23E-11
ZNF468	1.990367525	5.189378277	1.382526852	1.44E-12	2.23E-11
SPATA13	1.302260973	3.063389678	1.234110303	1.44E-12	2.23E-11
LOXL2	4.455423188	13.10276516	1.556236931	1.46E-12	2.25E-11
AC092910.3	0.180689077	0.478575658	1.405237728	1.46E-12	2.25E-11
AC087588.2	0.272173879	1.312586301	2.269811759	1.47E-12	2.27E-11
CHSY3	0.306749979	0.968238866	1.658299763	1.47E-12	2.27E-11
THY1	5.979839775	22.405369	1.905665753	1.47E-12	2.27E-11
CREBZF	4.494699875	9.299929221	1.048994951	1.49E-12	2.29E-11
HOXA10-AS	0.028131411	0.657132995	4.545931575	1.49E-12	2.30E-11
ATP2A1	0.131581662	0.495439085	1.912749244	1.51E-12	2.31E-11
AC009690.2	0.204154482	0.446217248	1.128085038	1.51E-12	2.31E-11
VPS9D1-AS1	1.5160509	6.909481889	2.188259342	1.51E-12	2.31E-11
SPDYC	0.053657597	1.478033446	4.783752663	1.53E-12	2.34E-11
RNU1-106P	0.320584104	1.706589181	2.41234101	1.55E-12	2.38E-11
ZNF792	1.085144931	2.33216818	1.103784088	1.56E-12	2.38E-11
PSMD3	16.24200772	38.14892288	1.231912345	1.59E-12	2.43E-11
AC131097.3	0.037174366	0.44741807	3.589243497	1.68E-12	2.55E-11
ACRV1	0.055463505	0.219004834	1.981352021	1.69E-12	2.55E-11
C2orf40	60.20627708	5.512846202	-3.449044651	1.69E-12	2.55E-11
AL390879.1	0.284559998	0.775170875	1.445781499	1.69E-12	2.55E-11
AC007537.1	3.294448813	7.569931317	1.2002431	1.69E-12	2.55E-11
AL035461.2	0.613062016	2.133664439	1.799228376	1.72E-12	2.61E-11
KRT18P13	0.060614376	0.270508337	2.157941146	1.74E-12	2.63E-11
HMGB1P5	3.218092313	8.406256219	1.385257719	1.74E-12	2.63E-11
RRS1	8.958602031	19.61407478	1.130543758	1.74E-12	2.63E-11
AL390728.4	3.655923406	8.571467517	1.229306383	1.76E-12	2.65E-11
KHDC4	3.919044688	7.992925512	1.028221621	1.78E-12	2.68E-11
INTS13	4.373344281	9.428703808	1.108322527	1.78E-12	2.68E-11
PTGS1	14.45552391	5.045415007	-1.51857605	1.80E-12	2.70E-11
SLC7A6	0.887570581	2.083978797	1.231406845	1.80E-12	2.70E-11
ULBP1	0.03193814	0.414972174	3.699662389	1.86E-12	2.79E-11
MIR22HG	10.31419484	4.916958143	-1.068793226	1.86E-12	2.79E-11
HPGD	49.37558756	11.09523113	-2.153858194	1.89E-12	2.82E-11
RRP9	6.302057406	13.45272685	1.094003834	1.91E-12	2.85E-11
LCLAT1	1.993662209	4.034440155	1.016947498	1.93E-12	2.87E-11
GBAP1	0.3128393	0.730826824	1.224107825	1.93E-12	2.87E-11
CAPN10-DT	0.17520957	0.478781636	1.45028624	1.97E-12	2.93E-11
MCM3AP-AS1	0.261934671	0.570446055	1.122883427	1.99E-12	2.96E-11
SPARC	61.93328438	212.3052429	1.777353139	2.02E-12	2.99E-11
RUSC1-AS1	0.527685447	1.442464391	1.450785604	2.02E-12	2.99E-11
AC116025.2	0.105885315	0.65425898	2.627359302	2.06E-12	3.05E-11
MTX1P1	1.196766581	2.895613013	1.27472701	2.11E-12	3.11E-11
SRRM5	0.133428046	0.325803303	1.287939283	2.12E-12	3.13E-11
IFT80	0.847007188	1.779859819	1.071317503	2.13E-12	3.14E-11
RBBP8	3.561858656	7.955017371	1.159234813	2.13E-12	3.14E-11
AC129507.1	0.4419413	0.179906368	-1.296608504	2.16E-12	3.17E-11
PGGHG	2.000421406	8.608558384	2.105467711	2.16E-12	3.17E-11
NEIL3	0.379794421	1.277672808	1.750227813	2.18E-12	3.20E-11
COX6B2	0.056579398	0.57186837	3.337334378	2.26E-12	3.31E-11
STAG3L5P	0.614638631	1.792603246	1.544245863	2.26E-12	3.31E-11
PIWIL1	0.012545081	1.159941682	6.530786696	2.30E-12	3.36E-11
VDAC1P8	0.24790048	0.606393445	1.290493095	2.33E-12	3.41E-11
MMP14	25.98451897	67.08508562	1.36833971	2.36E-12	3.44E-11
AL589743.5	0.04566287	0.346700991	2.924598508	2.43E-12	3.54E-11
FGFR1OP	0.484817153	1.023747132	1.078346762	2.44E-12	3.55E-11
AARSD1	0.455311525	0.922326722	1.018423918	2.44E-12	3.55E-11
MLEC	22.38598084	51.89772565	1.213075784	2.47E-12	3.58E-11
LINC01979	0.081892694	0.45944517	2.488086056	2.50E-12	3.62E-11
KRT18P25	0.063583534	0.278305551	2.12994457	2.58E-12	3.73E-11
HPRT1	12.54029031	25.22206538	1.008115672	2.61E-12	3.77E-11
LINC01082	4.830414253	1.439264574	-1.746815098	2.64E-12	3.81E-11
ANKRD10	8.691460813	18.25252688	1.070425622	2.67E-12	3.84E-11
VIT	1.698837194	0.289747114	-2.551681404	2.76E-12	3.95E-11
HBA1	11.2532764	2.602575494	-2.112333187	2.76E-12	3.95E-11
NMI	5.534669094	11.85120418	1.098464688	2.76E-12	3.95E-11
FAM102B	2.824233219	6.308835749	1.159514563	2.76E-12	3.95E-11
SMC4	4.331913406	10.79155639	1.31682664	2.79E-12	3.98E-11
STAMBPL1	0.858715731	2.238878803	1.382523906	2.79E-12	3.98E-11
COL1A2	40.39996509	189.2010356	2.227494034	2.95E-12	4.18E-11
HAGHL	0.399663076	1.590530419	1.992651768	2.95E-12	4.18E-11
AC135048.4	0.170053637	0.477876891	1.490649141	3.02E-12	4.27E-11
THNSL1	0.973820578	2.306213827	1.243798391	3.05E-12	4.30E-11
NOX1	0.185940447	4.932347748	4.729361985	3.05E-12	4.30E-11
IGF2BP3	0.14143928	1.847731655	3.707500513	3.05E-12	4.30E-11
YEATS4	5.878940938	12.89980802	1.133721406	3.05E-12	4.30E-11
LINC02544	0.025920335	0.552876972	4.414802231	3.11E-12	4.37E-11
ZNF28	1.503848884	3.778265598	1.329064517	3.23E-12	4.53E-11
FAM227A	0.071372064	0.258543932	1.856978047	3.26E-12	4.57E-11
ASCC3	3.076427094	6.22136868	1.0159762	3.30E-12	4.62E-11
AC005041.3	0.247192318	0.928105111	1.908654293	3.49E-12	4.86E-11
SNRPF	9.379584375	21.02813379	1.164724918	3.49E-12	4.86E-11
AL035458.2	0.157436122	0.648201716	2.041676253	3.56E-12	4.96E-11
FBXO41	0.776962672	2.553479096	1.716547055	3.56E-12	4.96E-11
TMEM100	7.472155666	1.134042337	-2.720050009	3.56E-12	4.96E-11
NCAPD2P1	0.020491433	0.269727602	3.718410405	3.59E-12	4.99E-11
FBXL19-AS1	0.427693119	1.037228626	1.278086028	3.60E-12	5.01E-11
CST2	0.437230521	5.999667768	3.778416595	3.81E-12	5.28E-11
FDXACB1	0.275928247	0.587466742	1.090214026	3.85E-12	5.32E-11
STX16	5.510085563	11.11398186	1.012229164	3.85E-12	5.32E-11
AC022144.1	0.152426159	1.014259095	2.734243821	3.85E-12	5.32E-11
RPL22P12	0.135423818	0.415599465	1.617712293	3.92E-12	5.41E-11
SLC29A2	4.922390881	13.48505763	1.453930557	3.94E-12	5.43E-11
AC012676.5	0.3373292	0.982888321	1.542870295	4.03E-12	5.54E-11
SNORA5C	0.827413209	2.459368404	1.571607967	4.14E-12	5.68E-11
AC140479.2	0.036521836	0.263693232	2.852029331	4.16E-12	5.70E-11
GTF2IP23	0.566105266	2.029234211	1.84179314	4.19E-12	5.73E-11
UBE2SP2	0.211044618	0.681805158	1.69181148	4.19E-12	5.73E-11
AC073585.1	0.122401801	0.796732571	2.702470765	4.21E-12	5.75E-11
GCNT4	7.029066259	1.472937186	-2.254637148	4.26E-12	5.81E-11
KLF4	70.0684875	27.0319752	-1.374098822	4.30E-12	5.87E-11
GSTM2	2.390268406	0.857513567	-1.478941227	4.40E-12	5.99E-11
PSMG1	5.386957094	11.25258195	1.062713592	4.45E-12	6.05E-11
RNF207	0.828631509	2.647164929	1.675645497	4.50E-12	6.11E-11
AL031123.2	0.119386734	0.395565735	1.728274926	4.50E-12	6.11E-11
SLC1A5	16.51519509	48.09534017	1.54210311	4.50E-12	6.11E-11
RPS6KA6	0.55558895	0.256192944	-1.116787166	4.55E-12	6.16E-11
PTPN12	8.9980265	18.29527326	1.023790443	4.55E-12	6.16E-11
OTUD6B	1.657578984	3.497667072	1.077315355	4.65E-12	6.29E-11
RMI2	2.263116084	6.426287756	1.505674995	4.75E-12	6.41E-11
AL359075.1	0.142145359	1.212651548	3.09272615	4.79E-12	6.46E-11
BARD1	1.360105041	2.788971099	1.036014909	4.81E-12	6.47E-11
ARL6IP1	32.24162375	72.31004442	1.16527166	4.97E-12	6.66E-11
HBB	102.8080327	24.53464201	-2.067060865	4.97E-12	6.66E-11
FOXE3	0.016883237	0.227879186	3.754605728	5.04E-12	6.76E-11
STAC3	0.511725972	1.33372734	1.382020398	5.08E-12	6.80E-11
PHYHD1	5.001531906	2.104128231	-1.249147413	5.14E-12	6.86E-11
RMI1	2.409900066	4.971742669	1.044778305	5.14E-12	6.86E-11
HOXB-AS4	0.244850079	1.744585162	2.832913459	5.14E-12	6.86E-11
SPOCD1	0.129406519	0.517605729	1.999943284	5.25E-12	7.00E-11
AC124944.2	0.138671876	0.56402066	2.024072782	5.28E-12	7.04E-11
PDE7A	1.996294988	4.277445504	1.099424555	5.37E-12	7.15E-11
GAPDHP39	0.052909488	0.220740105	2.060750396	5.42E-12	7.21E-11
PLCXD3	1.046800504	0.382792451	-1.45135224	5.49E-12	7.28E-11
FHL1	110.1396273	20.36952439	-2.434849432	5.49E-12	7.28E-11
MMRN1	4.800858738	1.521187126	-1.658094851	5.49E-12	7.28E-11
SLC11A1	0.397740147	1.599173729	2.007428581	5.55E-12	7.35E-11
CDC20	8.897624744	28.4925309	1.679091618	5.67E-12	7.50E-11
ADH7	16.18068489	0.922334984	-4.132838045	5.68E-12	7.50E-11
TMEM182	0.610649978	1.281245854	1.06912976	5.73E-12	7.57E-11
TMEM241	1.119490409	2.309321473	1.044626851	5.80E-12	7.64E-11
AL928654.2	0.715323313	2.223178319	1.635956305	5.93E-12	7.81E-11
AL356417.2	0.021953233	0.272658173	3.634588112	5.96E-12	7.85E-11
CENPS	0.797666653	1.878601042	1.235800843	5.99E-12	7.88E-11
ZRANB3	0.332672338	0.677809261	1.02677744	6.12E-12	8.03E-11
AP000487.1	0.189604704	0.469798193	1.309046403	6.26E-12	8.18E-11
HENMT1	1.509649813	4.945595151	1.711930213	6.26E-12	8.18E-11
SNHG20	0.666217244	1.368660525	1.038700051	6.26E-12	8.18E-11
FAM86JP	0.514862875	1.250472395	1.280213058	6.26E-12	8.18E-11
MELTF-AS1	0.639355288	1.876217622	1.553137416	6.33E-12	8.27E-11
TNFRSF10A	2.896676297	7.019051002	1.276877514	6.40E-12	8.35E-11
PSRC1	1.164122497	3.186989019	1.452951172	6.40E-12	8.35E-11
YDJC	8.947297844	21.75223594	1.281639757	6.47E-12	8.43E-11
PGF	0.7261208	2.011660845	1.47010561	6.54E-12	8.51E-11
AC004923.4	0.187220335	0.724300389	1.951851009	6.58E-12	8.55E-11
EEF1E1P1	0.129713703	0.573602813	2.144721199	6.61E-12	8.58E-11
RNF139-AS1	0.134263252	0.356505122	1.40885831	6.69E-12	8.67E-11
AC113191.1	3.218135306	8.87677107	1.463810006	6.83E-12	8.84E-11
ANKEF1	1.569184972	3.730451955	1.249335004	6.91E-12	8.92E-11
SSC4D	0.170109834	0.613714135	1.851100264	6.91E-12	8.92E-11
SLC6A6	4.276096469	10.04680895	1.232371042	7.06E-12	9.11E-11
MFAP2	1.547349759	8.595021087	2.473701842	7.30E-12	9.39E-11
CTSB	72.7797425	168.9349509	1.214858985	7.38E-12	9.48E-11
THEM6	10.92160897	28.61833674	1.389754418	7.46E-12	9.56E-11
KMT5C	1.634295281	3.529245831	1.110691255	7.63E-12	9.76E-11
SLC5A2	0.066946751	0.26744149	1.998137341	7.84E-12	1.00E-10
FGF19	0.006621024	2.078113309	8.294004292	8.05E-12	1.03E-10
SNHG1	4.370723531	10.93770235	1.323365678	8.23E-12	1.05E-10
KDM1B	4.679572219	9.549513656	1.029050608	8.23E-12	1.05E-10
DDX47	0.294094216	0.655662665	1.156675337	8.51E-12	1.08E-10
OXTR	0.255863079	0.735232395	1.522828352	8.60E-12	1.09E-10
AC011466.3	0.043733167	0.249079936	2.509809094	8.72E-12	1.10E-10
ATP1A2	10.95953854	1.583769737	-2.790752551	8.88E-12	1.12E-10
AL078621.1	0.153400427	0.405096203	1.400962065	8.89E-12	1.12E-10
Z98884.2	0.454023514	1.297837661	1.515271015	8.89E-12	1.12E-10
KIAA1024	0.13952411	0.420710497	1.592313374	8.98E-12	1.13E-10
RPP25	5.364670272	13.60616011	1.342698565	8.98E-12	1.13E-10
AC016737.1	0.097035586	0.54445626	2.488230318	9.08E-12	1.14E-10
ARAP3	1.777267456	4.478490211	1.333351648	9.18E-12	1.15E-10
SEC61A2	0.913848547	2.047311368	1.163703542	9.18E-12	1.15E-10
ZDHHC23	0.972476997	2.526364312	1.377326667	9.28E-12	1.16E-10
AC007996.1	0.4764706	1.55927019	1.710411836	9.28E-12	1.16E-10
RDM1	0.196206503	0.759717345	1.953089898	9.38E-12	1.17E-10
C6orf223	0.236274119	3.812743782	4.012296069	9.38E-12	1.17E-10
RCN1P2	1.306426291	3.830015505	1.551724503	9.38E-12	1.17E-10
FABP4	14.07696696	4.413676421	-1.673283752	9.38E-12	1.17E-10
AL591767.3	0.045994361	0.229913934	2.321564997	9.59E-12	1.19E-10
AL512413.1	0.145642758	0.97997617	2.7503127	9.65E-12	1.20E-10
AC046143.1	0.376986649	0.893557529	1.245047182	9.69E-12	1.21E-10
AL591895.1	4.541854969	13.45796072	1.567106272	9.91E-12	1.23E-10
HNRNPA1P10	0.443300806	1.029876395	1.216113307	9.91E-12	1.23E-10
RFX8	0.040792958	0.217340061	2.413562112	1.01E-11	1.25E-10
AL078459.1	0.097705067	0.296090257	1.599531733	1.02E-11	1.26E-10
CFAP43	0.062572337	0.234736835	1.907447351	1.03E-11	1.27E-10
CHRNA5	0.440181852	1.24031879	1.494539403	1.05E-11	1.29E-10
S100B	9.3597735	2.249164994	-2.05708412	1.06E-11	1.30E-10
THBS2	3.991607575	28.55950818	2.838929337	1.06E-11	1.30E-10
P2RY14	7.257554478	2.000010546	-1.859475889	1.06E-11	1.30E-10
MATN3	0.284918283	2.358964518	3.04953361	1.07E-11	1.31E-10
MMP13	0.036099566	0.807730646	4.483820872	1.08E-11	1.32E-10
NUP62CL	0.430634665	2.003472479	2.217966329	1.10E-11	1.35E-10
MIR17HG	0.121687044	0.541996636	2.155108325	1.10E-11	1.35E-10
GPR19	0.139281507	0.490603208	1.816552946	1.12E-11	1.36E-10
AL078587.1	0.088352486	0.523406223	2.566588445	1.13E-11	1.38E-10
KDELC1	1.263774397	2.941502454	1.218814297	1.14E-11	1.39E-10
PARP9	5.33986275	11.37272783	1.090703771	1.14E-11	1.39E-10
LACTB2	8.879434	24.46237134	1.46202464	1.17E-11	1.41E-10
ADAMTSL1	1.737997897	0.553351515	-1.651158193	1.17E-11	1.41E-10
CENPW	5.52058175	15.19108951	1.460333135	1.17E-11	1.41E-10
AC017002.3	0.093826498	0.304088529	1.696424071	1.17E-11	1.42E-10
MYO7A	0.493936302	1.609056926	1.703818457	1.19E-11	1.44E-10
CDH3	1.861293858	9.061085522	2.283378052	1.20E-11	1.45E-10
C8orf31	0.211763027	1.876192588	3.147285299	1.20E-11	1.45E-10
AC008114.1	0.036963668	0.293269964	2.988049497	1.21E-11	1.46E-10
AC108860.2	0.361625291	1.185837428	1.713338752	1.22E-11	1.48E-10
PIK3AP1	3.010468997	9.706800307	1.689007552	1.23E-11	1.48E-10
AL390728.6	2.132742016	6.09162868	1.514118541	1.23E-11	1.48E-10
PTN	18.81697475	4.953928782	-1.925389668	1.24E-11	1.50E-10
HOXC6	0.342589071	1.79632541	2.39049769	1.24E-11	1.50E-10
LINC01336	1.922511184	0.420524423	-2.192730496	1.27E-11	1.52E-10
AC004801.2	0.171123903	0.632250475	1.885454922	1.27E-11	1.53E-10
ATAD3A	4.749253125	10.06778129	1.083973225	1.30E-11	1.55E-10
E2F5	1.134176306	2.532163756	1.158725785	1.30E-11	1.55E-10
AC002116.2	0.318396204	0.888097749	1.47989534	1.34E-11	1.60E-10
AL669831.5	0.088429392	0.260685842	1.559714351	1.34E-11	1.60E-10
AC022973.4	0.074621094	0.299949631	2.007064838	1.37E-11	1.63E-10
AC010976.1	0.093920734	0.286599443	1.60952021	1.37E-11	1.63E-10
ZFP41	1.048623353	2.271284596	1.115011909	1.40E-11	1.66E-10
AL731566.1	0.333411779	0.914856216	1.456239946	1.40E-11	1.66E-10
OLFML2B	3.101224059	14.33382052	2.208513527	1.42E-11	1.68E-10
PILRB	0.399149837	1.359841639	1.768436324	1.42E-11	1.68E-10
HPSE2	2.626517904	0.291789285	-3.170152606	1.43E-11	1.69E-10
OCLM	0.2212617	0.711606103	1.685325138	1.43E-11	1.69E-10
AC023043.4	0.496364733	1.582515853	1.672747433	1.43E-11	1.69E-10
RAI14	4.050002719	9.192847192	1.182588883	1.48E-11	1.74E-10
AC109460.2	0.322751153	0.873679618	1.436682087	1.48E-11	1.74E-10
SNRPB	94.18804375	195.4173018	1.052942365	1.50E-11	1.76E-10
EPHB2	1.618222147	8.640384	2.416685758	1.51E-11	1.78E-10
ECE2	0.940422772	2.318155856	1.301596187	1.53E-11	1.80E-10
TUBB3	0.101015709	0.510879325	2.338402881	1.54E-11	1.81E-10
CIDEA	1.655274337	0.164249875	-3.333106163	1.60E-11	1.88E-10
AC090912.3	0.032890785	0.382560153	3.539931281	1.61E-11	1.88E-10
AL096828.3	0.114883405	0.566412538	2.30168279	1.63E-11	1.91E-10
CCDC69	31.35650094	9.093126073	-1.785916318	1.63E-11	1.91E-10
SAC3D1	3.953644	8.339501587	1.076778191	1.67E-11	1.95E-10
OR7E128P	0.120293879	0.461217213	1.938883124	1.72E-11	2.00E-10
AL353807.4	0.430879801	1.643794065	1.931672196	1.73E-11	2.01E-10
FCHO1	0.995281114	3.359510443	1.755075042	1.76E-11	2.03E-10
ID4	13.35237603	5.745951032	-1.216478887	1.76E-11	2.03E-10
SP140L	2.195641497	4.461996847	1.023046983	1.76E-11	2.03E-10
LIPG	0.604777021	2.708514524	2.163026597	1.78E-11	2.05E-10
KRT18P39	0.063227163	0.215359282	1.768129106	1.80E-11	2.07E-10
NCR3LG1	0.746201803	2.98396659	1.999593631	1.82E-11	2.09E-10
CEMIP2	5.685367794	14.67834329	1.368363557	1.83E-11	2.12E-10
C19orf84	0.035928612	0.497181101	3.79056634	1.85E-11	2.13E-10
SLC25A4	18.77315169	5.983981617	-1.649493226	1.85E-11	2.13E-10
TOMM40	11.49373491	25.48137685	1.148595554	1.85E-11	2.13E-10
NCAM1	5.030763234	0.879014874	-2.516817809	1.85E-11	2.13E-10
R3HDML	0.031723342	0.333438708	3.393804941	1.86E-11	2.14E-10
MPZ	3.785095547	1.832502938	-1.046514207	1.87E-11	2.15E-10
LINC02086	0.227144927	2.274697341	3.323989608	1.89E-11	2.18E-10
HSPE1P4	0.254506978	0.885898776	1.799436653	1.95E-11	2.23E-10
ACTBL2	0.015747821	0.362141908	4.523331045	1.98E-11	2.27E-10
NSUN5P1	1.058050047	2.620280784	1.308313546	2.02E-11	2.31E-10
FAR2P1	0.004428703	0.507998919	6.8417975	2.05E-11	2.35E-10
MARS2	2.459032531	5.104013179	1.053541233	2.11E-11	2.40E-10
C8orf44	0.655155763	1.508455553	1.203162336	2.15E-11	2.45E-10
MDM2	3.272869563	8.288014541	1.340470428	2.15E-11	2.45E-10
AP000523.1	0.084573941	0.434199151	2.360071789	2.17E-11	2.46E-10
IGFL2	0.074023452	0.906764713	3.614673932	2.18E-11	2.47E-10
AC024560.3	0.258726035	0.879062718	1.764540862	2.18E-11	2.47E-10
PBX4	0.477503013	1.358127421	1.508037101	2.18E-11	2.47E-10
GNPNAT1	6.197690438	13.25805054	1.097066055	2.23E-11	2.52E-10
LY6E	47.68980875	171.231884	1.844198459	2.25E-11	2.54E-10
AL162727.2	0.076780512	0.360245848	2.23016972	2.28E-11	2.57E-10
EIF5AP3	0.08376088	0.317386738	1.921893342	2.33E-11	2.62E-10
SPRY4	4.1180964	9.331939565	1.180199362	2.35E-11	2.64E-10
AC136475.10	0.314791426	1.045032008	1.73107898	2.37E-11	2.66E-10
AC018653.3	0.459840898	1.326555209	1.528478031	2.37E-11	2.66E-10
AC024940.5	0.119531343	0.42502514	1.830159207	2.38E-11	2.67E-10
MYO19	2.184480047	4.513832385	1.047062919	2.40E-11	2.68E-10
PA2G4P6	0.166750151	0.393559238	1.238892739	2.40E-11	2.68E-10
MIR4292	1.345753597	4.542098982	1.754944864	2.42E-11	2.71E-10
LRRC69	0.123511256	0.380923218	1.624857701	2.42E-11	2.71E-10
RN7SL368P	0.556854438	2.40989157	2.113596075	2.44E-11	2.72E-10
DLL4	1.719143984	4.119644411	1.260829435	2.45E-11	2.73E-10
AL513175.1	0.121000711	0.344846775	1.510939948	2.57E-11	2.86E-10
YEATS2-AS1	0.117202477	0.326910333	1.479891919	2.58E-11	2.87E-10
AC073073.2	0.321134606	0.687507295	1.09819688	2.58E-11	2.87E-10
COL4A6	5.812358081	0.838035341	-2.794040594	2.58E-11	2.87E-10
AC007038.2	0.386067024	1.178284507	1.609764696	2.61E-11	2.90E-10
KLF15	6.095838503	1.521588814	-2.002246136	2.64E-11	2.93E-10
RNF32	0.298415308	0.859382945	1.525979603	2.64E-11	2.93E-10
AC004241.3	0.339669426	0.984084623	1.534651015	2.67E-11	2.95E-10
SERPINE1	7.029317713	37.0829622	2.399299923	2.67E-11	2.95E-10
ARHGEF37	6.930090375	3.091718573	-1.164465164	2.75E-11	3.04E-10
AC068580.2	0.043161815	1.357924414	4.975503834	2.77E-11	3.06E-10
PART1	1.883196541	0.4138104	-2.186141765	2.78E-11	3.07E-10
KRT18P3	0.056265468	0.216920216	1.946842837	2.80E-11	3.08E-10
MRM1	2.381741122	5.192988928	1.124548538	2.81E-11	3.10E-10
RF00569	0.256112798	1.121790617	2.130952167	2.83E-11	3.12E-10
AC120114.3	0.437335198	1.226292079	1.487491272	2.87E-11	3.15E-10
KLF2P1	0.002610143	0.630675303	7.916624539	2.90E-11	3.18E-10
EEF1E1	3.464769375	7.617437507	1.136546433	2.91E-11	3.18E-10
NCLP1	0.150628004	0.457682749	1.603357902	2.91E-11	3.18E-10
FANCG	2.574624438	5.321431999	1.047452527	2.94E-11	3.21E-10
ADCY3	3.580305006	7.251279621	1.018153112	2.94E-11	3.21E-10
IL37	0.02274859	0.422609443	4.215475971	2.97E-11	3.24E-10
LINC01146	0.029630999	0.335044476	3.499173456	3.00E-11	3.27E-10
PTMAP1	0.389536152	1.568397201	2.009461839	3.00E-11	3.27E-10
AC005839.1	0.335194294	0.753567297	1.168738768	3.03E-11	3.30E-10
AC067931.1	0.197472305	0.658217126	1.736913234	3.08E-11	3.35E-10
GGH	3.504022981	15.88642276	2.180710159	3.13E-11	3.39E-10
VCAN	3.677537058	15.1308538	2.040681614	3.13E-11	3.39E-10
STC2	0.437824223	1.740803873	1.991329991	3.13E-11	3.39E-10
AL391095.1	0.055491791	0.277854557	2.323983639	3.16E-11	3.42E-10
MT1A	11.34089853	3.820737571	-1.569611874	3.16E-11	3.42E-10
AGPAT5	4.274871781	9.484434963	1.149680678	3.16E-11	3.42E-10
AC018695.4	0.171476638	0.511980982	1.578078179	3.20E-11	3.45E-10
ZNF224	0.611448131	1.253602975	1.035778483	3.20E-11	3.45E-10
HSPD1P4	0.212415088	0.500709232	1.23708681	3.23E-11	3.48E-10
CWH43	3.646198634	0.25566247	-3.834080856	3.24E-11	3.49E-10
Z94721.1	0.323298178	1.064217401	1.718855618	3.30E-11	3.55E-10
RHPN1-AS1	0.206745639	0.806383037	1.963608394	3.34E-11	3.58E-10
ZNF81	0.488756488	0.982433699	1.007244196	3.34E-11	3.58E-10
RNU6-850P	0.827620172	3.346859122	2.015767112	3.40E-11	3.65E-10
AL158166.1	0.315283833	1.204315153	1.933489875	3.41E-11	3.65E-10
ZNF888	0.939415144	2.645223711	1.493554983	3.44E-11	3.69E-10
RELT	0.689121925	1.612959074	1.22687867	3.48E-11	3.72E-10
ZNF618	1.462010666	3.487752161	1.25434369	3.52E-11	3.76E-10
LINC02081	0.070937379	0.43500215	2.616404602	3.53E-11	3.77E-10
AP002360.3	0.131939229	0.685137893	2.376520799	3.55E-11	3.79E-10
CLDN12	4.965830344	12.32570824	1.311563669	3.55E-11	3.79E-10
UBE2S	6.685278281	18.52928184	1.470747446	3.71E-11	3.94E-10
TDRD6	0.085468848	0.33814836	1.984185767	3.71E-11	3.94E-10
AL691482.3	0.612309007	2.785524888	2.185617396	3.77E-11	4.00E-10
HSPE1P2	0.788400134	1.96658871	1.318695338	3.79E-11	4.02E-10
AC007731.2	0.176047826	0.507490349	1.527412978	3.79E-11	4.02E-10
C20orf204	0.074991796	0.725900825	3.274967783	3.83E-11	4.06E-10
COL7A1	1.255254527	4.279461108	1.769449208	3.83E-11	4.06E-10
AC073575.2	0.121986571	0.368613059	1.59538485	3.97E-11	4.20E-10
EFCAB10	0.133523092	0.31425142	1.234829995	3.99E-11	4.22E-10
ADAP1	3.349925156	9.276091184	1.469388138	3.99E-11	4.22E-10
CXCL9	4.162854216	45.28027008	3.443237622	4.08E-11	4.30E-10
POFUT1	8.696076969	19.2892539	1.149360727	4.08E-11	4.30E-10
CXCL8	4.260191739	49.0312831	3.524712247	4.08E-11	4.30E-10
MYOT	1.236856709	0.257370997	-2.264756984	4.12E-11	4.34E-10
AC010542.5	0.733746759	2.019961542	1.460973694	4.21E-11	4.42E-10
AL355987.4	0.124940546	0.359984534	1.52669319	4.25E-11	4.46E-10
ACKR1	25.20463644	9.336958324	-1.432664596	4.25E-11	4.46E-10
CEP295	1.079396928	2.207969409	1.032494698	4.25E-11	4.46E-10
OAS3	8.086355188	23.69835475	1.551225425	4.25E-11	4.46E-10
AC112694.1	0.119334462	0.357545564	1.583116371	4.30E-11	4.50E-10
RN7SL809P	0.161288488	0.658229736	2.028947734	4.33E-11	4.53E-10
RHBDF2	3.536863619	8.774343789	1.310820644	4.35E-11	4.53E-10
SMIM35	0.057393263	0.352642876	2.619254602	4.44E-11	4.63E-10
AL358232.1	0.292123111	1.560432045	2.417297128	4.51E-11	4.69E-10
LINC00858	0.015363423	0.408580669	4.733049396	4.55E-11	4.74E-10
PGAM1P7	0.087748146	0.428963108	2.28941303	4.58E-11	4.76E-10
EVX1	0.01814196	0.651891316	5.167229212	4.60E-11	4.78E-10
AC099518.2	0.147311466	0.579447074	1.975807169	4.60E-11	4.78E-10
RSPO2	2.442856625	0.475279076	-2.361722397	4.68E-11	4.85E-10
AC008870.2	0.208010545	0.557751445	1.422965682	4.70E-11	4.88E-10
AJUBA	1.906102813	5.068010803	1.410793661	4.83E-11	4.99E-10
AC002128.2	0.245760456	0.855646023	1.799761285	4.85E-11	5.02E-10
NCEH1	5.491143953	15.15213949	1.464342879	4.88E-11	5.04E-10
AC022211.1	0.427509481	1.309644092	1.61514648	4.88E-11	5.04E-10
EFNA1	12.41290197	30.28863151	1.286935959	4.93E-11	5.08E-10
CBX3P9	0.271596988	0.667808549	1.297967079	4.93E-11	5.08E-10
AL353622.1	0.263973412	0.900007999	1.769545198	4.98E-11	5.12E-10
HPDL	2.058803674	9.660142162	2.230238158	4.98E-11	5.12E-10
PYCR3	2.623806981	6.417324113	1.290310257	4.98E-11	5.12E-10
AC233280.2	0.128094581	0.654858063	2.353972805	5.03E-11	5.16E-10
LINC01356	0.096806286	0.503124326	2.377742307	5.04E-11	5.16E-10
GHR	2.526127609	0.721243306	-1.808369591	5.04E-11	5.16E-10
PPIAP58	0.062790803	0.27993406	2.156461863	5.21E-11	5.32E-10
AC078795.1	0.080053408	0.213885016	1.417800678	5.25E-11	5.36E-10
CXCL1	8.453536369	63.02696665	2.898342335	5.31E-11	5.42E-10
SYPL1P2	0.085465598	0.365480692	2.096379479	5.59E-11	5.68E-10
AL118505.1	0.330747452	1.233562028	1.899028313	5.65E-11	5.74E-10
MTND3P10	0.028853984	0.226115149	2.970215209	5.73E-11	5.82E-10
AC006042.1	0.639329053	2.551236856	1.996566284	5.83E-11	5.91E-10
PPIAP3	0.144309833	0.455140314	1.657141771	5.89E-11	5.96E-10
AGBL2	0.115842993	0.37687972	1.701933388	5.89E-11	5.96E-10
PDGFRB	9.281381419	27.7838817	1.581836719	5.96E-11	6.01E-10
GTF3C2-AS1	0.110884987	0.286344434	1.368687511	5.96E-11	6.01E-10
KRTAP5-1	0.183743507	0.821866479	2.161210762	5.99E-11	6.04E-10
AC020656.2	0.142247845	1.554842254	3.450289514	6.15E-11	6.19E-10
AC114488.1	0.453980469	1.90176735	2.06663863	6.15E-11	6.19E-10
TNFRSF11B	0.534071583	5.621054998	3.395735904	6.21E-11	6.25E-10
TCTE3	0.286910367	0.70693453	1.300976512	6.21E-11	6.25E-10
PAIP2B	2.5027893	1.025121343	-1.28774215	6.28E-11	6.30E-10
RASA4CP	2.118937419	0.969857114	-1.127496858	6.34E-11	6.35E-10
RNU6-925P	0.392872447	1.51885555	1.950851773	6.35E-11	6.36E-10
AC097263.1	0.649689344	1.536631709	1.241949482	6.41E-11	6.42E-10
TAP2	3.295630722	7.590962054	1.203728143	6.48E-11	6.48E-10
CCDC78	0.119722079	0.477291872	1.995182526	6.54E-11	6.54E-10
AC137932.3	0.151130679	0.369524033	1.289871642	6.61E-11	6.60E-10
ESCO2	0.77275004	2.207475163	1.514323477	6.68E-11	6.66E-10
CD80	0.17047542	0.588497241	1.787471913	6.75E-11	6.71E-10
AC048341.2	0.666701463	1.916536601	1.523388753	6.90E-11	6.84E-10
SLC17A9	2.281999652	9.903646416	2.117661236	6.90E-11	6.84E-10
RERGL	2.08232675	0.804348438	-1.37230396	6.97E-11	6.90E-10
UBE2QL1	1.514598534	0.440768312	-1.780843025	6.97E-11	6.90E-10
AHR	15.51716813	31.63643573	1.027721779	6.97E-11	6.90E-10
TNS3	6.848737531	14.39255364	1.071412612	7.04E-11	6.96E-10
STAG3L5P-PVRIG2P-PILRB	0.227614872	0.584974557	1.361779054	7.04E-11	6.96E-10
CBX4	9.025003656	19.35074674	1.100389819	7.19E-11	7.09E-10
HSD3B7	4.551842313	11.63966267	1.354526763	7.19E-11	7.09E-10
AC244093.4	0.168719844	0.603363546	1.838397869	7.26E-11	7.16E-10
CACNA1D	0.279411166	1.149182319	2.040146119	7.42E-11	7.30E-10
XIRP1	0.027134056	0.240657709	3.148805997	7.57E-11	7.44E-10
PCMTD2	4.437071406	9.184994147	1.049671031	7.65E-11	7.51E-10
ZBTB16	4.494638659	0.821685713	-2.45154655	7.73E-11	7.58E-10
CRYAB	37.41172328	7.964914542	-2.231759634	7.81E-11	7.65E-10
AC092115.1	0.507393697	1.030303174	1.021891421	7.90E-11	7.71E-10
F2RL2	1.610526416	6.69498228	2.055547913	7.98E-11	7.79E-10
AL391832.2	0.243610644	0.892417366	1.87314142	8.15E-11	7.93E-10
AC130456.4	0.05742932	0.291018158	2.341249779	8.33E-11	8.10E-10
GFRA1	6.505043569	1.672438486	-1.959605572	8.41E-11	8.15E-10
LINC02154	0.010794506	0.257254633	4.574827998	8.44E-11	8.18E-10
AP005899.1	0.314758601	0.986409132	1.647940353	8.49E-11	8.22E-10
CRYZL2P	2.839371878	8.413589642	1.567149641	8.49E-11	8.22E-10
GPM6A	1.048669788	0.179167126	-2.549182609	8.58E-11	8.29E-10
RPL7P57	0.073270946	0.252998032	1.787813009	8.66E-11	8.37E-10
PKNOX2	1.01221065	0.342174621	-1.564704895	8.76E-11	8.45E-10
ATOH8	2.0284682	0.749915277	-1.435591167	8.76E-11	8.45E-10
AC009533.1	0.579257778	1.426616987	1.30032064	8.76E-11	8.45E-10
AC108676.1	0.044557285	0.366294496	3.03927078	8.85E-11	8.52E-10
AC026356.2	0.173242111	0.536533527	1.630878669	8.85E-11	8.52E-10
ACLY	18.21212081	39.43608088	1.11461725	9.04E-11	8.69E-10
HELZ2	5.388924428	13.96132972	1.373367095	9.13E-11	8.77E-10
SATB2	0.371534232	1.359180703	1.871170229	9.23E-11	8.84E-10
DDAH1	12.55129253	26.95918748	1.102941075	9.33E-11	8.92E-10
LINC01004	0.589804644	1.581053633	1.422577222	9.33E-11	8.92E-10
TCAM1P	0.010482981	0.284831265	4.763986518	9.36E-11	8.95E-10
TDGF1P5	0.062490709	0.278290352	2.154877269	9.43E-11	9.01E-10
SGCA	11.16263508	2.190905335	-2.349078579	9.72E-11	9.27E-10
IRAK1	21.12207675	42.84198776	1.02027373	9.72E-11	9.27E-10
AC011465.1	0.334372843	1.226893098	1.875479964	1.00E-10	9.54E-10
PCNX2	0.713118866	1.599341422	1.165263477	1.00E-10	9.54E-10
MMP10	0.197875055	2.894876544	3.870840167	1.02E-10	9.68E-10
OR2B6	0.026473118	0.319959706	3.595290178	1.05E-10	9.94E-10
AC022211.2	0.259088256	0.629829518	1.281517749	1.06E-10	1.00E-09
LINC00941	0.109969844	1.40743114	3.677884468	1.06E-10	1.01E-09
AC010761.1	0.762833703	1.615255786	1.082322153	1.08E-10	1.02E-09
DMRTA1	0.895688944	0.283265696	-1.660841901	1.09E-10	1.03E-09
AL080317.1	1.061338348	2.55852739	1.269429026	1.09E-10	1.03E-09
SHTN1	2.526057175	5.404752349	1.09734122	1.10E-10	1.04E-09
ARHGEF38-IT1	0.085018111	0.467672212	2.459655606	1.11E-10	1.05E-09
SNRPEP2	0.613425217	1.576965532	1.362191749	1.12E-10	1.06E-09
KCNC3	0.349042735	1.217517951	1.802467455	1.17E-10	1.10E-09
PPIAP45	0.040992418	0.358707617	3.129379379	1.18E-10	1.11E-09
AC087269.1	0.049098157	0.548883114	3.482758194	1.19E-10	1.11E-09
SAMD12	1.2415286	3.200785931	1.366308697	1.21E-10	1.13E-09
MIR647	4.068611394	13.08582929	1.685396959	1.23E-10	1.15E-09
AC093788.1	0.20608605	0.679187566	1.720563199	1.26E-10	1.17E-09
MDFI	3.400567347	10.87390951	1.677023358	1.26E-10	1.17E-09
ARL4AP5	0.074445719	0.251166495	1.754383237	1.28E-10	1.19E-09
AL158824.1	0.114094788	0.35193596	1.625080043	1.31E-10	1.22E-09
CKS1BP3	0.139724659	0.526108482	1.912773657	1.33E-10	1.24E-09
SNORD6	1.094645313	4.225434142	1.948636096	1.34E-10	1.24E-09
AL390066.1	0.19610762	0.562536345	1.520300716	1.35E-10	1.25E-09
AC012618.2	0.353153914	0.734119734	1.055718297	1.35E-10	1.25E-09
PLAC9	11.41451394	3.517790316	-1.698128031	1.37E-10	1.26E-09
URI1	9.473683313	21.53513094	1.184694744	1.37E-10	1.26E-09
AL133230.1	0.086524251	0.23758126	1.457244596	1.37E-10	1.26E-09
KRT18P5	0.16249608	0.416201718	1.356878004	1.37E-10	1.26E-09
ZNF525	0.550451647	1.593145359	1.53319016	1.38E-10	1.27E-09
TP53I11	11.63592656	27.48242502	1.239923215	1.38E-10	1.27E-09
AEN	2.870423844	5.900141224	1.039485707	1.39E-10	1.29E-09
AP000347.1	0.13790994	0.373096353	1.435821809	1.39E-10	1.29E-09
CLDN5	11.3937055	5.120156073	-1.153977329	1.42E-10	1.31E-09
AC002128.1	0.217206943	0.615859638	1.503531362	1.42E-10	1.31E-09
PSMD10P1	0.33981296	1.022688377	1.589553826	1.43E-10	1.32E-09
IGF2BP2-AS1	0.04663425	0.242223968	2.376879797	1.44E-10	1.32E-09
MIR3153	0.127831472	0.972347265	2.927228582	1.46E-10	1.34E-09
PRKN	1.610606859	0.52180917	-1.62601018	1.47E-10	1.35E-09
AL031710.2	0.06523002	0.215332774	1.72295995	1.48E-10	1.36E-09
RN7SKP173	0.061983046	0.290433128	2.228260459	1.50E-10	1.37E-09
AL117382.1	0.440168673	2.889162801	2.714523123	1.51E-10	1.38E-09
DPF1	0.08712292	0.313676108	1.848151438	1.51E-10	1.38E-09
AC244093.5	0.062818355	0.250663127	1.996491726	1.52E-10	1.39E-09
AC093732.1	0.11081853	0.591405624	2.415948827	1.53E-10	1.39E-09
HAVCR2	1.1890863	3.796872476	1.674958119	1.53E-10	1.39E-09
IL23A	0.955594058	2.215474845	1.213146158	1.53E-10	1.39E-09
AL078644.1	0.120376322	0.323696872	1.427091785	1.55E-10	1.41E-09
ADGRG1	9.247139313	24.39677618	1.399611492	1.56E-10	1.42E-09
DTYMK	6.247365531	12.90348089	1.046440455	1.56E-10	1.42E-09
ZC3HAV1L	2.355287719	5.456470951	1.212064861	1.56E-10	1.42E-09
AP000525.1	0.034018292	0.383759883	3.495821311	1.59E-10	1.44E-09
MT1X	35.23279722	12.03146545	-1.550106643	1.59E-10	1.44E-09
AC132192.2	0.282067723	0.788524927	1.483114777	1.59E-10	1.44E-09
NXT2	3.095094363	6.932140481	1.163317497	1.59E-10	1.44E-09
AC024451.4	0.110009169	0.406978763	1.887329741	1.63E-10	1.47E-09
CKLF	4.239854844	9.412386261	1.150545653	1.63E-10	1.47E-09
AC022973.2	0.188646745	0.715946933	1.924165452	1.66E-10	1.50E-09
ARL5B	4.630984188	9.29858672	1.005692629	1.66E-10	1.50E-09
TRIB3	1.839992347	10.2351642	2.475762576	1.66E-10	1.50E-09
RTKN2	0.502453062	1.426205547	1.505121185	1.68E-10	1.51E-09
HSPA8P3	0.068145624	0.278951455	2.033321155	1.69E-10	1.52E-09
Z82243.1	0.403917737	1.101957586	1.447935293	1.71E-10	1.54E-09
MYB	1.283952277	5.741911857	2.160939604	1.71E-10	1.54E-09
AL513123.1	0.009931409	0.443484601	5.480741735	1.71E-10	1.54E-09
SPIN4	1.767815191	4.540418658	1.360857868	1.73E-10	1.56E-09
AC006273.1	0.041748571	0.225946257	2.436180929	1.73E-10	1.56E-09
GPR176	0.748495685	2.059761343	1.460411284	1.75E-10	1.57E-09
AL031666.2	0.099503668	0.347598661	1.804600916	1.75E-10	1.57E-09
RF02141	0.020223444	0.793700887	5.29449478	1.75E-10	1.57E-09
AC245100.2	0.127236203	0.373896805	1.555130916	1.76E-10	1.57E-09
RNF213	6.750109634	15.92212423	1.238049984	1.77E-10	1.58E-09
AP002336.2	0.207662456	0.639582983	1.622891146	1.78E-10	1.60E-09
GRIK3	0.965470853	0.205521312	-2.231944698	1.80E-10	1.61E-09
TNFRSF10A-AS1	1.387977931	3.34260116	1.267986593	1.80E-10	1.61E-09
EIF4HP2	0.20529807	0.627371993	1.611601058	1.84E-10	1.64E-09
SUPT16HP1	0.130546167	0.280833894	1.105156967	1.86E-10	1.65E-09
LAMB1	10.49971009	22.81082852	1.119369354	1.86E-10	1.65E-09
C5orf46	0.055901891	0.497088249	3.15253301	1.88E-10	1.67E-09
TMEM67	0.569082528	1.193201961	1.068128462	1.90E-10	1.68E-09
HNRNPA1P4	0.267721176	0.6012894	1.167328267	1.92E-10	1.70E-09
CENPJ	1.176535847	2.482027313	1.076973714	1.92E-10	1.70E-09
AFF3	1.358365294	0.505290676	-1.426686039	1.94E-10	1.71E-09
SLC2A4	10.02392515	1.924655883	-2.380775119	1.94E-10	1.71E-09
WDR72	0.256570594	3.479080465	3.76127831	1.95E-10	1.72E-09
FCER1A	4.032043697	1.460338827	-1.465208133	1.96E-10	1.72E-09
AC092535.4	0.485252976	1.977614803	2.026952481	1.99E-10	1.75E-09
UBE2Q1-AS1	0.098041319	0.391112089	1.996120324	2.00E-10	1.76E-09
RPL39P36	0.704718231	1.746510308	1.309356715	2.02E-10	1.77E-09
MIR25	1.034704813	3.382523784	1.708880834	2.06E-10	1.81E-09
UCN2	0.077168181	0.441882636	2.517585237	2.07E-10	1.81E-09
AL353625.1	0.236542877	0.598340422	1.338864812	2.08E-10	1.82E-09
AL031714.1	0.330182705	0.779418237	1.239133133	2.10E-10	1.84E-09
HNF1B	1.865611535	6.503198453	1.801500836	2.12E-10	1.86E-09
TNFRSF25	1.22799245	3.765579461	1.616570199	2.14E-10	1.88E-09
DUTP2	0.070742104	0.320363601	2.179069199	2.17E-10	1.90E-09
UPF3B	4.422850125	9.178826667	1.05333339	2.19E-10	1.91E-09
PPIAP42	0.368631301	0.913857951	1.309791353	2.23E-10	1.95E-09
AC099568.2	0.190649322	0.616493272	1.693163747	2.24E-10	1.96E-09
FAR2	1.764352641	5.16110719	1.548541653	2.26E-10	1.97E-09
ZNF774	0.410399781	1.03471799	1.334135752	2.28E-10	1.98E-09
AC090181.3	0.184521359	0.606566297	1.716877517	2.30E-10	2.00E-09
ABCA8	2.960060019	1.028128574	-1.525605734	2.30E-10	2.00E-09
SNRPN	11.09323822	4.496352879	-1.302853393	2.33E-10	2.02E-09
P2RY6	0.767057664	2.432089221	1.664789213	2.33E-10	2.02E-09
RNU6-387P	0.344691068	1.401806522	2.023911422	2.33E-10	2.02E-09
RPS6KL1	0.373180246	0.92316537	1.306716487	2.35E-10	2.04E-09
CASQ2	14.95823418	2.380827167	-2.651405076	2.37E-10	2.06E-09
AC009268.2	0.05343538	0.25205647	2.237879796	2.39E-10	2.07E-09
NKX6-2	10.496392	0.79432707	-3.724016525	2.42E-10	2.09E-09
AC113346.1	0.002825394	0.444530381	7.297685956	2.43E-10	2.11E-09
AC124947.2	0.406919133	1.437071749	1.820318071	2.45E-10	2.11E-09
OSBPL10	1.684617288	3.487482115	1.049764942	2.45E-10	2.11E-09
POLH-AS1	0.458487506	1.161512947	1.341050909	2.47E-10	2.13E-09
CKB	191.9045078	41.16722095	-2.220820635	2.50E-10	2.15E-09
JAG2	2.138564188	4.962179676	1.214331465	2.50E-10	2.15E-09
FAXDC2	7.927748531	2.461200235	-1.687549165	2.63E-10	2.26E-09
LINC01232	0.626157556	1.568769442	1.325035714	2.63E-10	2.26E-09
PRAME	0.038185312	3.805903825	6.63907748	2.65E-10	2.28E-09
NME2P1	2.033238788	5.725814333	1.493701232	2.65E-10	2.28E-09
CA11	5.816266938	2.755509732	-1.077774261	2.68E-10	2.30E-09
MSTO2P	0.558620291	1.181158912	1.080263195	2.68E-10	2.30E-09
TUBBP1	0.884891719	1.842242341	1.057890023	2.71E-10	2.32E-09
PYY2	0.072862088	0.436576392	2.582993878	2.73E-10	2.34E-09
LINC00092	0.644352666	0.285326812	-1.175235195	2.73E-10	2.34E-09
LGI4	3.093265997	0.810890717	-1.931551498	2.79E-10	2.38E-09
AC009065.8	0.37710115	0.795531899	1.076968231	2.79E-10	2.38E-09
AF127577.3	0.009946927	0.43258418	5.442586269	2.80E-10	2.40E-09
EFNA4	5.247067906	11.65771496	1.151701666	2.82E-10	2.40E-09
TMEM252	3.642462044	0.826770278	-2.139355507	2.83E-10	2.42E-09
AP006284.1	0.212454718	0.96636876	2.185418437	2.88E-10	2.45E-09
SNORA33	2.523487788	7.3280348	1.53800725	2.88E-10	2.45E-09
AL117379.1	0.296276059	0.891427085	1.589174745	2.96E-10	2.51E-09
BCL2L12	4.465565156	9.49297066	1.088016852	2.96E-10	2.51E-09
SCUBE2	2.564115869	0.804101146	-1.673012565	3.00E-10	2.54E-09
AL359880.1	0.06642442	0.354614876	2.416467421	3.02E-10	2.55E-09
PPIAP6	0.375049134	0.894728939	1.254371067	3.03E-10	2.56E-09
AC015849.3	1.135436554	2.90196757	1.353784304	3.03E-10	2.56E-09
AC083843.2	0.417622619	1.086507561	1.379426456	3.06E-10	2.58E-09
AC008735.2	1.041078527	2.801537647	1.428139987	3.06E-10	2.58E-09
AC060780.1	1.698091425	4.694863664	1.467169128	3.06E-10	2.58E-09
CCDC162P	0.056867696	0.433574113	2.930597373	3.07E-10	2.59E-09
C2CD4A	0.757626286	5.765777982	2.927956994	3.09E-10	2.60E-09
NLRC5	2.481319228	6.745285614	1.442772179	3.09E-10	2.60E-09
KRT7-AS	0.134149141	1.026777889	2.936214408	3.12E-10	2.62E-09
HMGB1P24	0.096384529	0.312118893	1.695222187	3.12E-10	2.62E-09
UCN	0.321403944	0.930486207	1.533597132	3.12E-10	2.62E-09
OSCAR	0.774492159	2.449970831	1.661442034	3.12E-10	2.62E-09
AL031668.1	0.070182677	0.283804304	2.01570958	3.13E-10	2.63E-09
AC127024.8	0.126589202	0.38037243	1.587258333	3.17E-10	2.66E-09
KIT	6.676379019	2.773759914	-1.26722294	3.18E-10	2.67E-09
POMK	2.064380128	5.260034629	1.349363649	3.18E-10	2.67E-09
ALPG	0.087169281	10.7884842	6.951456649	3.21E-10	2.69E-09
AC005840.2	0.230383181	0.713568073	1.631015668	3.21E-10	2.69E-09
AP001273.1	0.184396183	0.452366251	1.294682513	3.25E-10	2.71E-09
AP001107.5	2.839260061	0.365427324	-2.95785858	3.28E-10	2.73E-09
AC138207.4	0.364503828	0.770603635	1.080055025	3.28E-10	2.73E-09
AC093157.1	0.578694519	1.213115377	1.067842884	3.31E-10	2.76E-09
AC106028.3	0.206429554	0.495195995	1.262350115	3.31E-10	2.76E-09
AL356652.1	0.126210581	0.437834629	1.794553202	3.44E-10	2.86E-09
SRGAP1	0.716243803	1.445918036	1.013463116	3.45E-10	2.86E-09
AC005391.1	0.123952606	0.724150686	2.546501331	3.47E-10	2.88E-09
KRT18P52	0.070588226	0.233529131	1.726103055	3.48E-10	2.88E-09
AL031123.3	0.110315376	0.372555189	1.755820272	3.48E-10	2.88E-09
PDK4	98.64549959	18.31442696	-2.429272672	3.55E-10	2.94E-09
MIR4261	0.100590094	1.150202404	3.51532762	3.56E-10	2.94E-09
HMGA1P2	1.091592625	2.530637447	1.213066281	3.59E-10	2.96E-09
CHI3L1	2.161333655	13.8430671	2.679169916	3.59E-10	2.96E-09
MSLNL	0.021184079	0.425247864	4.327251669	3.61E-10	2.98E-09
AC087741.1	0.264418509	0.767236841	1.53684883	3.63E-10	2.99E-09
CBX8	0.869889825	2.034856783	1.226022664	3.63E-10	2.99E-09
LINC01176	0.414038941	1.158102791	1.483924944	3.63E-10	2.99E-09
AL590729.1	0.076828043	0.286771457	1.900196537	3.65E-10	3.01E-09
SETP5	0.068509727	0.274099476	2.000318838	3.65E-10	3.01E-09
AL590133.1	0.097414092	0.328095166	1.751911947	3.66E-10	3.01E-09
AP001001.1	0.083637313	0.25044873	1.582296671	3.81E-10	3.13E-09
TNFRSF9	0.294496718	0.911930788	1.630672776	3.81E-10	3.13E-09
AP002784.1	0.012920482	0.594155687	5.523109229	3.83E-10	3.14E-09
TLR2	1.146062	3.136600757	1.452516814	3.85E-10	3.15E-09
AC007991.4	0.033911686	0.728651279	4.425374127	3.87E-10	3.17E-09
UBD	4.129329422	31.69949363	2.940480374	3.89E-10	3.18E-09
COL22A1	0.125343701	1.108854012	3.145108038	3.97E-10	3.24E-09
ZSCAN12P1	0.524992734	1.220884113	1.217556903	3.97E-10	3.24E-09
MAOA	29.5206935	12.51092889	-1.238537705	4.01E-10	3.27E-09
AC022762.2	0.17620025	0.571206378	1.696796115	4.05E-10	3.30E-09
MFAP4	179.9537149	66.90931367	-1.427346934	4.05E-10	3.30E-09
AC025176.1	0.066345933	0.349238691	2.396133452	4.11E-10	3.35E-09
NPPC	2.664335316	0.399598701	-2.737151863	4.20E-10	3.42E-09
AC022784.6	0.020432665	0.261243969	3.676448465	4.23E-10	3.44E-09
AL031600.1	0.356937554	1.16945213	1.712089205	4.30E-10	3.49E-09
TEX30	1.567881594	3.4059846	1.119255301	4.30E-10	3.49E-09
HOXC13	0.022878946	1.31523806	5.845159556	4.32E-10	3.50E-09
PPIAP34	0.095318669	0.290292828	1.606678213	4.34E-10	3.52E-09
HSPB8	69.35375478	12.50460463	-2.471514549	4.34E-10	3.52E-09
ALMS1-IT1	0.167915137	0.448194676	1.416393222	4.39E-10	3.55E-09
SMIM5	2.14131885	0.68740552	-1.639266293	4.43E-10	3.59E-09
AC000123.1	0.508048841	1.110361046	1.12798976	4.52E-10	3.65E-09
AC023389.2	0.261317285	0.854226283	1.70881573	4.57E-10	3.68E-09
SEMA4F	0.62398265	1.290569256	1.048429743	4.57E-10	3.68E-09
AC026250.1	0.077562593	0.246845226	1.670173797	4.57E-10	3.68E-09
PRSS30P	0.070746662	0.358399239	2.340833587	4.61E-10	3.72E-09
BX470102.1	0.79308711	2.874019646	1.857518683	4.66E-10	3.75E-09
ZMYND15	0.837033297	2.267123609	1.437506134	4.71E-10	3.78E-09
RNU6-762P	0.192392919	0.911544951	2.244258102	4.73E-10	3.80E-09
PEX1	2.1221514	4.690510845	1.14421747	4.75E-10	3.82E-09
ZNF841	1.577639413	3.310282505	1.069186846	4.80E-10	3.85E-09
CARMIL1	4.470808456	9.274200429	1.052687168	4.80E-10	3.85E-09
AL031716.1	0.225296826	0.655516362	1.540804803	4.83E-10	3.87E-09
SNHG17	3.116970906	6.896983583	1.145820844	4.85E-10	3.88E-09
MACC1	2.833637865	8.664609558	1.612479345	4.90E-10	3.92E-09
MAF	16.96028444	7.089470935	-1.258410492	4.90E-10	3.92E-09
AC067930.5	0.127123871	0.616344371	2.27750169	4.95E-10	3.96E-09
ODCP	0.090426108	0.243624947	1.429850602	5.12E-10	4.09E-09
AC138409.1	0.246425198	0.826014613	1.745017523	5.15E-10	4.11E-09
LINC00460	0.055511907	0.650005068	3.549581819	5.21E-10	4.15E-09
LAMP3	1.687080652	5.847633654	1.793323987	5.25E-10	4.18E-09
COL12A1	7.534592409	25.40406189	1.753457815	5.31E-10	4.21E-09
LINC00205	0.852035728	1.830285982	1.103083255	5.41E-10	4.28E-09
HNRNPA1P16	0.34428981	0.767504631	1.156551972	5.41E-10	4.28E-09
MYRIP	1.869815775	0.674679525	-1.470621848	5.41E-10	4.28E-09
CXCL11	1.002514518	10.61476424	3.404377295	5.41E-10	4.28E-09
AC010487.2	0.166432477	0.696150434	2.064462114	5.52E-10	4.36E-09
TMEM35A	5.598265931	0.803228723	-2.801097254	5.52E-10	4.36E-09
CETP	0.469583759	1.025129671	1.126351992	5.58E-10	4.40E-09
LINC01833	0.031725209	1.091072103	5.103972964	5.74E-10	4.52E-09
CHDH	2.209169288	6.050968253	1.453662039	5.80E-10	4.56E-09
AL161431.1	0.15300974	3.423791576	4.483899483	5.83E-10	4.58E-09
PCNPP1	0.224858833	0.569021218	1.339462896	5.86E-10	4.60E-09
ADAMTS7	0.809909576	2.106387741	1.378938281	5.92E-10	4.64E-09
NT5C3A	6.85269275	13.76626707	1.006394496	5.92E-10	4.64E-09
AL807752.1	0.088057076	0.235612865	1.419907471	5.98E-10	4.68E-09
ENTPD6	10.02786197	20.92521671	1.061228521	5.98E-10	4.68E-09
TDRKH	1.121246369	2.532660402	1.17555033	6.04E-10	4.72E-09
IFI30	0.376607642	0.945538838	1.328074443	6.04E-10	4.72E-09
SPDYE5	0.197757107	0.531689269	1.426853804	6.04E-10	4.72E-09
AP000346.2	0.119962638	0.373302812	1.637761223	6.10E-10	4.76E-09
ARAP1-AS2	0.125447559	0.322725917	1.363225048	6.10E-10	4.76E-09
AC004837.2	0.123245511	0.36832582	1.579447438	6.15E-10	4.80E-09
HNF1A-AS1	1.776450241	7.14201627	2.007334141	6.16E-10	4.80E-09
DBR1	4.113620938	8.618068533	1.066955713	6.16E-10	4.80E-09
ADIPOQ	1.299263937	0.454391939	-1.515685389	6.20E-10	4.84E-09
CXCL10	4.431427653	41.1384351	3.21464345	6.28E-10	4.89E-09
ANKRD65	4.101395719	2.026464021	-1.017150386	6.34E-10	4.94E-09
MNX1-AS2	0.262308667	0.891700387	1.765293569	6.40E-10	4.97E-09
AC012170.2	0.259040599	0.721609009	1.478039122	6.41E-10	4.97E-09
SLC35E4	0.763211588	1.898637055	1.314809165	6.41E-10	4.97E-09
PRR5L	0.743835906	2.095405778	1.494173355	6.41E-10	4.97E-09
HSPE1P5	0.265074367	0.865376091	1.706930095	6.47E-10	5.02E-09
DNASE1L2	0.096438071	0.309151649	1.680640006	6.47E-10	5.02E-09
PMFBP1	0.095775141	0.416701788	2.121292143	6.47E-10	5.02E-09
AL592295.1	0.447786897	0.94148748	1.072129597	6.54E-10	5.06E-09
OSMR	4.907242278	13.35124936	1.443990344	6.54E-10	5.06E-09
AC129510.1	0.280032777	0.780347209	1.478520481	6.60E-10	5.10E-09
CLMN	1.905358894	4.225428361	1.149034835	6.60E-10	5.10E-09
AC243732.1	0.337687511	0.692642984	1.036423096	6.67E-10	5.14E-09
IFITM9P	0.471597011	1.475253962	1.645336854	6.67E-10	5.14E-09
AL049836.1	0.041576345	0.41875245	3.33226278	6.69E-10	5.16E-09
ARHGEF39	0.988283763	2.467729654	1.32018711	6.73E-10	5.19E-09
AC073415.1	0.311160654	1.023261171	1.717442869	6.84E-10	5.27E-09
ALDOC	13.35002597	6.179456495	-1.11129069	7.01E-10	5.39E-09
AC022211.3	0.545159027	1.630488713	1.580555413	7.04E-10	5.41E-09
SEM1	4.353541344	8.809115933	1.016807816	7.15E-10	5.48E-09
AC117503.2	0.143678368	0.448799434	1.643227991	7.21E-10	5.52E-09
AC011773.1	0.081863013	0.33764057	2.044204603	7.21E-10	5.52E-09
ARGFXP2	0.109134572	0.342329438	1.649277163	7.22E-10	5.52E-09
CATSPERB	0.165833381	0.979759105	2.562692633	7.22E-10	5.52E-09
AL604028.2	0.422281668	0.987889552	1.226144136	7.36E-10	5.62E-09
PYGM	5.072544063	0.753258933	-2.75149171	7.36E-10	5.62E-09
POC1B-AS1	0.160436019	0.333391637	1.055219844	7.36E-10	5.62E-09
LRRC37A15P	0.124933926	0.313689379	1.328171385	7.40E-10	5.64E-09
ZNF320	1.423053503	3.025093438	1.0879898	7.43E-10	5.66E-09
STK32C	1.217946625	3.17556069	1.382560432	7.51E-10	5.70E-09
DNASE1L3	3.980220875	1.032611351	-1.946551131	7.51E-10	5.70E-09
HNRNPA1P59	0.187128736	0.437600683	1.225583869	7.58E-10	5.76E-09
KRT18P16	0.142622852	0.43309797	1.602488255	7.66E-10	5.81E-09
RPL21P65	0.051434089	0.218879064	2.089337204	7.79E-10	5.91E-09
PGM5P4	2.93285095	0.68875333	-2.090244459	7.80E-10	5.92E-09
LINC01705	0.152861666	1.024444745	2.744543605	7.83E-10	5.93E-09
ELOVL3	0.061159044	0.378405045	2.629293553	7.88E-10	5.97E-09
FAT1	9.565667906	22.63568091	1.242661095	7.97E-10	6.02E-09
AC091053.2	0.068790532	0.252960763	1.878631715	7.98E-10	6.03E-09
AL139128.1	0.061312325	0.216265437	1.818554091	8.00E-10	6.04E-09
CPT1B	0.202032984	0.543073933	1.42655777	8.04E-10	6.07E-09
LRRC46	0.17953764	0.471622603	1.393346528	8.04E-10	6.07E-09
GPC2	0.071323901	0.313908675	2.137887385	8.12E-10	6.12E-09
AC097372.3	0.051124686	0.229801072	2.168293548	8.23E-10	6.20E-09
AC073896.3	0.530905065	1.137900886	1.099849091	8.29E-10	6.23E-09
C21orf58	0.573113734	1.25817533	1.134439605	8.29E-10	6.23E-09
AC004134.1	0.09225711	0.404790193	2.133442339	8.35E-10	6.27E-09
PRSS51	0.088984194	1.117727625	3.650875762	8.36E-10	6.28E-09
AC007842.1	0.213683643	0.564395857	1.401230923	8.37E-10	6.28E-09
AC010536.1	0.092832149	0.248263311	1.419174651	8.37E-10	6.28E-09
PRDX3P2	0.218596965	0.557221921	1.349978643	8.37E-10	6.28E-09
AC106028.2	0.100516265	0.388185922	1.949318823	8.51E-10	6.38E-09
SNORD7	0.208381241	0.99343009	2.253193039	8.59E-10	6.43E-09
LRGUK	0.062872113	0.248509856	1.982810922	8.62E-10	6.45E-09
CCT6P3	0.533123509	1.107901135	1.055287438	8.62E-10	6.45E-09
NRBF2P5	0.233563575	0.647698722	1.471507599	8.79E-10	6.56E-09
SNRPEP4	1.356522866	2.781547219	1.035974231	8.79E-10	6.56E-09
PCMTD1P3	0.043773595	0.306220773	2.806439387	8.79E-10	6.56E-09
SNRPFP1	0.605422903	1.83430786	1.599220634	8.88E-10	6.61E-09
AL449212.1	0.821104109	1.923848467	1.228358108	8.88E-10	6.61E-09
PINX1	0.847696646	1.718425365	1.01946721	8.97E-10	6.67E-09
GMNN	4.117771013	8.572847131	1.057910813	8.97E-10	6.67E-09
H2AFZP3	0.348945822	0.814922045	1.223658999	9.05E-10	6.72E-09
KREMEN2	0.198037663	0.928899916	2.229748332	9.05E-10	6.72E-09
FCGR2A	3.131170222	9.376301326	1.582316994	9.14E-10	6.78E-09
AP005233.2	0.355077254	2.329765283	2.713979764	9.21E-10	6.83E-09
TNRC6C-AS1	0.55895335	1.289892684	1.206451255	9.23E-10	6.84E-09
AP001469.3	0.351109974	0.779838643	1.151252666	9.23E-10	6.84E-09
PPP1R1A	12.02448795	0.934079793	-3.686285853	9.32E-10	6.89E-09
RTN4RL2	0.730759913	2.972902827	2.024402909	9.32E-10	6.89E-09
FOXRED2	4.300592313	11.58635875	1.429819962	9.42E-10	6.95E-09
TMEM38B	2.491287844	5.050568433	1.01955405	9.42E-10	6.95E-09
AC122688.3	0.259633131	0.640413869	1.302530059	9.51E-10	7.00E-09
PTOV1-AS2	1.143572322	2.549561839	1.156701723	9.51E-10	7.00E-09
NTN1	17.16860303	5.002516939	-1.779046603	9.51E-10	7.00E-09
ELL2	13.93285078	6.327139077	-1.138865263	9.70E-10	7.13E-09
AC046143.2	0.344849376	0.921321203	1.417737859	9.84E-10	7.23E-09
KRT18P10	0.378973069	1.246213438	1.717383945	9.99E-10	7.33E-09
FAM84B	7.485149859	19.92952221	1.412804018	9.99E-10	7.33E-09
CNTD2	0.167179998	1.298529523	2.957404658	1.01E-09	7.39E-09
GFRA3	5.094991644	2.017568576	-1.33646207	1.01E-09	7.39E-09
SEC61G	18.80050713	48.51382253	1.36762428	1.01E-09	7.39E-09
LINC01836	0.232136996	1.113466172	2.262009359	1.02E-09	7.45E-09
KCNK3	3.640460841	1.366689599	-1.413435474	1.02E-09	7.45E-09
PTK7	2.748027756	9.655115136	1.812896887	1.03E-09	7.51E-09
TERT	0.067561452	0.719554473	3.412831676	1.04E-09	7.58E-09
QRSL1	2.905364	9.343434843	1.685234089	1.05E-09	7.64E-09
LINC02321	0.079860577	0.604235635	2.919555865	1.05E-09	7.64E-09
AL390729.1	0.292042858	1.303139366	2.157739376	1.05E-09	7.67E-09
FAM24B	0.470431791	1.371868301	1.544084527	1.06E-09	7.70E-09
INE1	0.537190973	1.165724858	1.117720346	1.06E-09	7.70E-09
AC116049.1	0.47151889	1.429197737	1.59981806	1.08E-09	7.84E-09
NARF-AS1	0.07303422	0.236134645	1.692965232	1.09E-09	7.87E-09
CCL3	0.80032762	3.439417549	2.103501668	1.09E-09	7.90E-09
FKBP10	6.551459603	34.77337044	2.408094642	1.09E-09	7.90E-09
TSLP	0.727991653	0.197590921	-1.881405252	1.13E-09	8.18E-09
DLX4	0.081643496	0.654618246	3.003243947	1.14E-09	8.22E-09
DOCK5	2.190035716	4.794481486	1.130420401	1.16E-09	8.33E-09
PKMP1	0.278254435	0.633710582	1.187419423	1.17E-09	8.40E-09
SPATA17	0.069734939	0.253376347	1.861328281	1.18E-09	8.48E-09
PTMAP8	0.576698576	1.338706704	1.214950552	1.18E-09	8.48E-09
BCHE	4.762028269	1.049081117	-2.18244995	1.19E-09	8.55E-09
AL136115.1	0.190219393	0.603760131	1.666311151	1.20E-09	8.59E-09
AC026412.2	0.071660595	0.214145535	1.579339669	1.20E-09	8.62E-09
AC211433.1	0.157993322	0.433889191	1.45746307	1.20E-09	8.62E-09
AC108673.2	0.188280345	0.50792426	1.43173098	1.21E-09	8.66E-09
RNA5SP323	0.052164625	0.421757725	3.015270801	1.21E-09	8.66E-09
KRT18P38	0.154135722	0.449406094	1.543818437	1.21E-09	8.69E-09
TNXB	12.06582068	3.463534967	-1.800608903	1.23E-09	8.76E-09
AC073210.1	0.318894987	1.09173441	1.775468606	1.25E-09	8.92E-09
AC112694.2	0.1748424	0.496100324	1.50457681	1.26E-09	9.00E-09
SCARNA13	0.344655409	0.968412274	1.490466709	1.26E-09	9.00E-09
AMH	0.174736549	1.82190103	3.382191282	1.27E-09	9.04E-09
AC016542.1	0.074796596	0.377433617	2.335178408	1.27E-09	9.04E-09
ONECUT2	1.666133174	5.537078282	1.732621199	1.28E-09	9.07E-09
DNAH2	0.044468818	0.321933736	2.855897792	1.28E-09	9.07E-09
ADCYAP1R1	1.065868734	0.146557473	-2.862491338	1.30E-09	9.23E-09
AC026740.1	0.394259003	1.576140555	1.99918059	1.30E-09	9.23E-09
SMG7-AS1	0.165205923	0.332366984	1.008511669	1.30E-09	9.23E-09
PPIAP59	0.060821464	0.230610022	1.922802755	1.31E-09	9.29E-09
GK-IT1	0.283267927	0.967879522	1.772660216	1.33E-09	9.40E-09
ATXN2-AS	0.156685196	0.381352187	1.283255094	1.34E-09	9.47E-09
AC093297.2	1.0582262	2.216129919	1.066394419	1.34E-09	9.47E-09
NR6A1	0.374383713	1.07295075	1.518994278	1.34E-09	9.47E-09
AC015813.6	0.687320453	1.436573002	1.063576511	1.34E-09	9.47E-09
AC007639.1	0.099743005	0.391906521	1.974222008	1.35E-09	9.54E-09
PRKCG	0.135249048	1.805166424	3.738441504	1.37E-09	9.64E-09
TRIM24	3.508573125	7.436693088	1.083776802	1.37E-09	9.64E-09
KRIT1	3.481449156	7.41217868	1.090209706	1.37E-09	9.64E-09
SP8	0.006239401	0.343148325	5.781280874	1.37E-09	9.69E-09
AC005586.1	0.760398609	1.775325311	1.22325561	1.38E-09	9.71E-09
ACTL8	0.020380028	3.253447622	7.318669473	1.39E-09	9.75E-09
CPLX1	1.280506772	4.803376512	1.907334016	1.43E-09	1.01E-08
TMOD1	7.691799653	1.948607375	-1.980877754	1.43E-09	1.01E-08
LYG1	0.247264007	0.810032769	1.711928024	1.43E-09	1.01E-08
AC106897.1	1.042857	0.447953079	-1.219121816	1.45E-09	1.01E-08
AC108704.2	0.168840071	0.410290626	1.280988855	1.45E-09	1.01E-08
DTX4	5.492451388	12.34360358	1.168241535	1.45E-09	1.01E-08
ITGA11	1.172706674	4.573127707	1.963339006	1.45E-09	1.01E-08
TNFSF15	1.098305597	3.070125404	1.483018055	1.49E-09	1.04E-08
AC010326.3	2.772050906	6.056637701	1.127563363	1.52E-09	1.06E-08
WDR27	0.578607872	1.217940149	1.073785383	1.53E-09	1.07E-08
CPE	27.40406253	12.68415204	-1.111362706	1.53E-09	1.07E-08
AC012435.1	0.085963139	0.21896906	1.348936962	1.55E-09	1.08E-08
PKMP4	0.285555172	0.771499039	1.433894845	1.56E-09	1.09E-08
AC245884.8	0.26368307	0.779436242	1.563626072	1.56E-09	1.09E-08
SLC2A12	3.950492625	1.788677072	-1.143139621	1.56E-09	1.09E-08
AL022316.1	0.136970084	0.756634615	2.46573595	1.58E-09	1.10E-08
RPL23AP55	0.168062345	0.449146022	1.418188033	1.58E-09	1.10E-08
TMEM132A	2.330698006	6.339355139	1.443574009	1.58E-09	1.10E-08
TEF	8.491078125	3.624514641	-1.22815993	1.60E-09	1.11E-08
WDR66	0.071261931	0.248599065	1.802617398	1.61E-09	1.12E-08
RNU7-181P	0.361849738	1.668725874	2.205284349	1.63E-09	1.13E-08
PPIAP31	1.427590459	3.206465841	1.167401873	1.63E-09	1.13E-08
AC010789.1	0.049650313	1.443234222	4.861358836	1.65E-09	1.14E-08
AKAP5	0.259202262	0.62340616	1.266094106	1.66E-09	1.14E-08
C2CD4D	0.671537132	1.997484869	1.572645495	1.66E-09	1.14E-08
ZNF711	0.967889138	2.485565184	1.360660224	1.66E-09	1.14E-08
MIR6739	0.448462334	1.59419715	1.829771329	1.67E-09	1.15E-08
MRPL3P1	0.179401072	0.404630239	1.173415631	1.69E-09	1.17E-08
MSL3P1	0.158433877	0.496169476	1.646952133	1.72E-09	1.19E-08
LSM12P1	0.999075531	2.241709023	1.16593337	1.72E-09	1.19E-08
AC024560.2	0.243168851	0.852165648	1.809175459	1.72E-09	1.19E-08
AL136295.5	0.125434691	0.318391146	1.343863813	1.76E-09	1.21E-08
AL158166.2	0.1871427	0.546761015	1.546771605	1.77E-09	1.21E-08
GPR4	1.744657459	3.741279453	1.100587921	1.77E-09	1.21E-08
AC013731.1	0.10586434	0.376998431	1.832341809	1.79E-09	1.23E-08
AC009065.5	2.578483438	8.706214236	1.755522743	1.81E-09	1.24E-08
MIR548AA1	0.168107853	0.937330782	2.47917114	1.82E-09	1.25E-08
AC012213.3	0.108874026	0.306637703	1.493875284	1.83E-09	1.25E-08
PARD6B	2.667565769	6.66322563	1.320696906	1.83E-09	1.25E-08
AL590762.1	0.367915702	0.841690294	1.193914232	1.83E-09	1.25E-08
OR2I1P	3.279426569	22.29195777	2.765007849	1.84E-09	1.26E-08
AC106820.3	0.236378164	0.672283608	1.507973202	1.86E-09	1.27E-08
ALKAL1	0.278279016	1.54207212	2.470266208	1.87E-09	1.28E-08
PABPC1P1	0.544349323	1.206243085	1.147916003	1.88E-09	1.28E-08
AC027176.2	0.205484807	0.572161576	1.477390889	1.90E-09	1.30E-08
IGFBP3	18.54364684	55.27458472	1.575691285	1.92E-09	1.31E-08
AC004678.1	0.117687992	0.295624862	1.328800478	1.94E-09	1.32E-08
AC097641.2	0.288463222	0.67774225	1.232349319	1.94E-09	1.32E-08
POLR3GP1	0.11250299	0.693524131	2.623982734	1.95E-09	1.33E-08
AC027644.1	0.7029468	1.919081316	1.44892843	1.95E-09	1.33E-08
SH2D5	0.023829105	0.219289067	3.202037228	1.97E-09	1.34E-08
PLCD1	6.683611438	3.321862621	-1.008635452	1.97E-09	1.34E-08
SLC4A11	1.508971737	5.651798718	1.905144302	1.97E-09	1.34E-08
APOC1P1	0.066993358	0.351006371	2.389407234	1.99E-09	1.35E-08
AC006449.3	0.080463688	0.280578338	1.801993863	1.99E-09	1.35E-08
ELFN1-AS1	0.602013565	5.08525909	3.07845338	2.01E-09	1.36E-08
AP002907.1	0.256519969	0.702304859	1.453026277	2.01E-09	1.36E-08
AC100821.1	0.122243229	0.301617666	1.302966371	2.03E-09	1.37E-08
NHS	0.966924113	2.712399223	1.488094965	2.05E-09	1.39E-08
PLIN4	23.23010444	4.011967878	-2.53361368	2.07E-09	1.40E-08
GINS2	1.912953328	5.240114161	1.453796567	2.07E-09	1.40E-08
AC073107.2	0.424249947	1.290069431	1.604462329	2.09E-09	1.41E-08
VASH1	1.711058438	3.618696394	1.080581039	2.09E-09	1.41E-08
SNORD101	1.057388384	2.851522196	1.431226879	2.11E-09	1.42E-08
RN7SL541P	0.072600911	0.403112255	2.47312208	2.11E-09	1.42E-08
PDGFB	3.375587753	7.402175891	1.132810693	2.13E-09	1.43E-08
NUAK1	1.273015444	2.832764473	1.153960734	2.13E-09	1.43E-08
LINC00501	0.05247624	0.319537808	2.606250373	2.14E-09	1.44E-08
AC126474.1	0.119645707	0.282687573	1.240439838	2.15E-09	1.45E-08
PPP1R14BP2	0.164379405	0.525554071	1.676809643	2.15E-09	1.45E-08
AL163051.1	0.267679093	0.619961802	1.211674868	2.15E-09	1.45E-08
SLC25A13	5.571015594	11.24134447	1.012802333	2.15E-09	1.45E-08
TNFRSF12A	16.36725819	37.49328553	1.19581959	2.17E-09	1.46E-08
GPM6B	6.321564691	1.114815752	-2.503476401	2.17E-09	1.46E-08
DZANK1	0.232932357	0.488500729	1.068449653	2.21E-09	1.48E-08
TMEM147-AS1	0.512514388	1.101881287	1.104304391	2.21E-09	1.48E-08
LZTS1	1.0184323	2.506498099	1.299323059	2.21E-09	1.48E-08
CASC9	0.387864233	3.558071232	3.197471744	2.22E-09	1.49E-08
GTF2IP13	0.762793272	2.138304946	1.487103588	2.24E-09	1.50E-08
B3GNT4	0.111027798	0.320348149	1.52871973	2.26E-09	1.51E-08
AC018665.1	0.980320144	2.41481503	1.300587813	2.27E-09	1.52E-08
AC137055.1	0.278778747	0.772677112	1.470745084	2.28E-09	1.52E-08
TMC6	3.981636772	8.498212334	1.093797775	2.30E-09	1.54E-08
SAMD12-AS1	0.208595955	0.601445154	1.527722004	2.32E-09	1.55E-08
KRT18P1	0.078271787	0.240155758	1.617406111	2.32E-09	1.55E-08
HMGA1P3	0.585102795	1.670808581	1.513784442	2.38E-09	1.58E-08
FBXL6	5.227341813	11.19871694	1.099184045	2.39E-09	1.59E-08
RCC2P6	0.144328627	0.352329871	1.287569314	2.41E-09	1.60E-08
SMIM10L2A	0.673597661	0.293951857	-1.196307235	2.41E-09	1.60E-08
AC009095.1	0.210160112	0.526190072	1.324095158	2.41E-09	1.60E-08
AC116914.1	0.066389419	0.293691205	2.145274837	2.42E-09	1.61E-08
CFAP44	0.371715759	0.886587142	1.254062586	2.44E-09	1.62E-08
AC008147.2	0.172611354	0.451520075	1.387262768	2.44E-09	1.62E-08
AC023825.2	0.094303545	0.327312624	1.795285334	2.46E-09	1.63E-08
SNORA71A	0.785742395	1.80699715	1.201465923	2.48E-09	1.64E-08
LRRC45	3.291469263	6.700018664	1.025433389	2.51E-09	1.66E-08
PRKAR2B	8.675667406	3.436179791	-1.336169222	2.51E-09	1.66E-08
PDCL3P5	0.208994245	0.477152665	1.190987717	2.51E-09	1.66E-08
SLC43A3	3.585955097	8.889276747	1.30970862	2.53E-09	1.67E-08
KRT18P34	0.282346301	0.617456965	1.128872856	2.53E-09	1.67E-08
HMGB1P10	0.336943086	0.980845385	1.541520815	2.56E-09	1.69E-08
AC105250.1	0.107973882	0.233747199	1.114266702	2.58E-09	1.70E-08
PRKX	2.659125216	5.519200087	1.053507475	2.58E-09	1.70E-08
AC124067.4	0.261346347	2.474386962	3.243036236	2.60E-09	1.71E-08
HIST1H2BN	0.191126188	0.49438381	1.371106035	2.61E-09	1.71E-08
FNDC5	2.498258347	0.65607118	-1.928998422	2.61E-09	1.71E-08
DNAJC19P8	0.052883473	0.409505009	2.952992283	2.61E-09	1.72E-08
MT1L	8.317693063	3.998635003	-1.056675851	2.66E-09	1.74E-08
ERMN	0.072739558	0.268194662	1.882468456	2.67E-09	1.75E-08
AC066613.1	0.174883755	0.458645687	1.390983789	2.70E-09	1.77E-08
AP000919.1	0.132984005	0.368139289	1.468998995	2.73E-09	1.79E-08
TMEM220	3.719851406	1.805503769	-1.04284356	2.73E-09	1.79E-08
PPP4R1L	0.560045225	1.168236667	1.060717334	2.76E-09	1.80E-08
BMS1P4	0.158292646	0.336639528	1.088610356	2.79E-09	1.82E-08
SYNGR1	4.054633631	1.743783229	-1.217350852	2.84E-09	1.85E-08
DUSP1	299.4697944	104.5334798	-1.518445415	2.90E-09	1.88E-08
RGS2	63.50578722	21.04237334	-1.593590636	2.90E-09	1.88E-08
NPL	1.62048395	3.407157933	1.072144091	2.90E-09	1.88E-08
AC090739.1	0.38582225	0.989882694	1.359321226	2.90E-09	1.88E-08
TUBG1P	0.149285958	0.43741459	1.550922869	2.91E-09	1.89E-08
CACNG8	0.035397571	0.221673471	2.646713863	2.92E-09	1.90E-08
CKS1BP2	0.055917256	0.229003595	2.03400478	2.94E-09	1.91E-08
AL138756.1	0.57709155	1.248223594	1.113004275	2.98E-09	1.93E-08
MIR6797	0.139034016	0.692906858	2.317223544	2.99E-09	1.94E-08
AC022126.1	0.074118209	0.445700835	2.588175737	3.02E-09	1.96E-08
PACRG	0.582285809	0.271441049	-1.10108855	3.04E-09	1.97E-08
AC008569.2	0.127389401	0.406352197	1.673485445	3.04E-09	1.97E-08
YES1P1	0.074157716	0.227867041	1.61952356	3.07E-09	1.98E-08
POC1A	2.376193306	5.392281728	1.182243668	3.10E-09	2.00E-08
PDZD4	3.756937466	0.919350469	-2.030870256	3.10E-09	2.00E-08
MMP2-AS1	0.046016454	0.25110671	2.448078874	3.11E-09	2.01E-08
AC006252.1	0.109081183	0.296377827	1.442035272	3.13E-09	2.02E-08
ANOS1	0.503584383	1.835621023	1.865962787	3.13E-09	2.02E-08
AC006329.1	0.768452606	3.566140235	2.214335246	3.16E-09	2.03E-08
ANKRD35	4.06285945	0.860019419	-2.240054316	3.16E-09	2.03E-08
CSMD2	0.063224817	0.238152632	1.913323637	3.19E-09	2.05E-08
RN7SL481P	0.161905699	0.544346188	1.749370686	3.20E-09	2.06E-08
PPIAP55	0.198891817	0.527471113	1.407108164	3.22E-09	2.06E-08
AL024507.2	0.179578237	0.363005978	1.015380785	3.22E-09	2.06E-08
LINGO1	0.572887438	2.171638431	1.922460311	3.22E-09	2.06E-08
DRICH1	0.068431852	0.267317713	1.965815548	3.23E-09	2.07E-08
AC018641.1	0.019312221	0.267131227	3.789962642	3.23E-09	2.07E-08
LINC00346	0.240511916	0.792354369	1.720037425	3.25E-09	2.08E-08
AL365277.1	0.187905324	0.509548201	1.43921268	3.28E-09	2.10E-08
LINC01012	0.078268123	0.296310193	1.920611512	3.28E-09	2.10E-08
ANKRD53	0.944360618	0.36957665	-1.353464268	3.28E-09	2.10E-08
AL049539.1	0.144240037	0.528612833	1.873739781	3.30E-09	2.11E-08
SNHG3	3.440286781	7.536693783	1.131402944	3.31E-09	2.11E-08
USP2	3.930567397	0.955412607	-2.040541769	3.31E-09	2.11E-08
LINC00449	0.122774153	0.343472532	1.484187856	3.34E-09	2.13E-08
GAPDHP2	0.234811059	0.507849245	1.11289994	3.34E-09	2.13E-08
RN7SL381P	0.306221775	0.84274924	1.460526546	3.37E-09	2.15E-08
LINC00174	0.903259641	2.254122924	1.319353539	3.37E-09	2.15E-08
OSTCP8	0.075733786	0.286958077	1.92183102	3.38E-09	2.16E-08
CREG2	0.059039864	0.50918804	3.108437238	3.39E-09	2.16E-08
AC009927.1	0.103899472	0.261754844	1.333027909	3.45E-09	2.20E-08
AC130456.3	0.704862945	2.42436297	1.782191043	3.47E-09	2.21E-08
GTF2IP20	1.129980099	2.840141436	1.329665411	3.50E-09	2.23E-08
RPS3AP3	0.037049789	0.250916651	2.759670981	3.56E-09	2.26E-08
KRT87P	0.043715176	0.252655427	2.530965048	3.57E-09	2.27E-08
KRT18P8	0.155539675	0.493771322	1.666560423	3.57E-09	2.27E-08
INA	1.228912389	0.423805699	-1.535907176	3.57E-09	2.27E-08
CXCL6	0.506116129	4.143685034	3.03337399	3.59E-09	2.28E-08
AC022973.3	0.126213568	0.470228676	1.897495514	3.59E-09	2.28E-08
HNRNPA1P12	0.159020938	0.32289404	1.021844074	3.60E-09	2.28E-08
AP001160.1	0.27426332	0.600100331	1.129642036	3.60E-09	2.28E-08
IGBP1-AS1	0.113143948	0.328464733	1.537579064	3.64E-09	2.30E-08
PRC1-AS1	0.095849082	0.277641809	1.534388316	3.64E-09	2.30E-08
PHF5CP	0.091069119	0.333069244	1.870788303	3.69E-09	2.33E-08
HMGB2P1	0.06141568	0.254439672	2.05064469	3.70E-09	2.34E-08
LINC01311	0.183479971	0.412146964	1.167536284	3.71E-09	2.34E-08
RBPMS2	43.61582691	8.578151041	-2.346113118	3.71E-09	2.34E-08
LINC02100	0.195598566	0.734395141	1.908660723	3.74E-09	2.36E-08
IGF2BP1	0.019624838	1.916844375	6.609908648	3.78E-09	2.38E-08
CPNE7	0.561950836	3.004835074	2.418769986	3.78E-09	2.38E-08
MYL6	250.0661163	119.3058854	-1.067644374	3.78E-09	2.38E-08
AL513218.1	0.179577639	0.460676327	1.359145748	3.81E-09	2.40E-08
MAOB	28.54121806	10.22007113	-1.48164167	3.82E-09	2.40E-08
SETSIP	0.185457687	0.400132396	1.109387371	3.82E-09	2.40E-08
AC132812.1	2.401527784	4.971824686	1.049822926	3.82E-09	2.40E-08
AC004148.2	0.452534249	1.117301174	1.303919235	3.89E-09	2.44E-08
SULF2	11.44473966	29.00775804	1.341754151	3.96E-09	2.49E-08
RNU6-875P	0.049132638	0.431124527	3.133351049	3.97E-09	2.49E-08
KCNMB1	17.88051141	4.169075386	-2.100588636	4.04E-09	2.53E-08
NOXRED1	0.095827224	0.230629638	1.267070448	4.06E-09	2.54E-08
JAM2	8.054280031	2.695980671	-1.578945479	4.08E-09	2.55E-08
AC103760.1	0.248450067	0.819060722	1.721014482	4.08E-09	2.55E-08
SMPD5	0.125494198	0.381606052	1.604463383	4.10E-09	2.56E-08
KRT18P18	0.081939755	0.236791946	1.530984525	4.13E-09	2.58E-08
AC093520.2	0.073584749	0.343232143	2.221705979	4.14E-09	2.58E-08
ZNF738	0.688907169	1.653963157	1.263545602	4.16E-09	2.59E-08
PDE2A	3.540280759	1.297687039	-1.447921284	4.16E-09	2.59E-08
CLCN4	0.69254002	2.546377366	1.878476891	4.16E-09	2.59E-08
RPSAP69	0.11087269	0.298497536	1.428814977	4.17E-09	2.60E-08
AC008115.3	0.438549976	1.11549572	1.346871815	4.19E-09	2.61E-08
CHADL	2.125131484	0.981502942	-1.114487608	4.19E-09	2.61E-08
CASC19	0.489034777	3.270245034	2.74138977	4.23E-09	2.63E-08
TNFSF4	0.411275149	1.288732176	1.647776669	4.23E-09	2.63E-08
CLDN4	37.04283971	96.23618272	1.377384718	4.23E-09	2.63E-08
AL356320.1	0.175213572	0.738812281	2.076093322	4.24E-09	2.63E-08
AL031587.5	1.934345297	0.806561658	-1.261988622	4.27E-09	2.65E-08
COL27A1	1.243802966	3.92058752	1.656311904	4.32E-09	2.68E-08
DAB1	1.679483902	0.260026958	-2.691284859	4.36E-09	2.70E-08
YWHAZP4	0.362663919	1.052979549	1.537772291	4.36E-09	2.70E-08
SIX4	0.300911111	1.087686004	1.853852854	4.36E-09	2.70E-08
LINC02365	0.031937501	0.580535509	4.184060989	4.37E-09	2.71E-08
CKS1BP7	0.141052965	0.437312388	1.632427227	4.39E-09	2.71E-08
MYOM3	0.143194276	1.124427928	2.973145467	4.40E-09	2.71E-08
CCDC107	11.67549228	5.744960338	-1.023114543	4.40E-09	2.71E-08
PRAG1	5.827177872	12.79492696	1.134702657	4.40E-09	2.71E-08
PAX8	0.512592928	1.642407181	1.67992636	4.40E-09	2.71E-08
HIST2H2BF	0.251145431	0.747787616	1.574105552	4.40E-09	2.71E-08
RN7SKP299	0.11637747	0.497541973	2.096006445	4.40E-09	2.72E-08
AP001628.1	0.202111799	0.8289962	2.036211942	4.42E-09	2.73E-08
AC138466.5	0.082026832	0.261005705	1.669913523	4.43E-09	2.73E-08
SEZ6L2	8.584805475	26.13935157	1.606366004	4.44E-09	2.73E-08
AL512770.1	0.207433781	0.465750357	1.166906014	4.44E-09	2.73E-08
TSC22D3	47.40397853	18.31198422	-1.372220022	4.48E-09	2.76E-08
NKILA	0.303616933	1.401804174	2.206960669	4.57E-09	2.81E-08
AC009704.2	0.140293925	0.409287952	1.544663659	4.59E-09	2.82E-08
AL031577.1	0.316519307	0.868983608	1.457035461	4.61E-09	2.83E-08
AC024361.3	0.095157741	0.388590492	2.029857676	4.64E-09	2.85E-08
AC124067.2	0.12793817	1.309780766	3.355806696	4.65E-09	2.85E-08
NSG1	2.736581891	1.192305508	-1.19862108	4.65E-09	2.86E-08
AL353796.1	0.410229091	0.84395629	1.040738479	4.70E-09	2.88E-08
AL009178.2	0.117867557	0.368264919	1.643577307	4.74E-09	2.91E-08
AC069544.1	0.29781889	0.656730738	1.140866718	4.81E-09	2.95E-08
AC008750.1	0.084611042	0.323492504	1.934814424	4.82E-09	2.95E-08
HNRNPA3P10	0.139119229	0.300153361	1.109377985	4.86E-09	2.97E-08
LY75	1.483925331	3.290279231	1.148791525	4.88E-09	2.98E-08
FLJ45513	0.142958412	0.407204021	1.510156299	4.90E-09	2.99E-08
AL356320.2	0.166038527	0.553712586	1.73761928	4.99E-09	3.04E-08
RNU4-38P	0.055615741	0.555251135	3.319575273	5.04E-09	3.07E-08
CLDN16	0.072076624	0.312486003	2.116188226	5.06E-09	3.09E-08
CD36	5.826432672	1.784317672	-1.707240351	5.07E-09	3.09E-08
FERP1	0.106614562	0.332740119	1.641991321	5.11E-09	3.11E-08
SLFNL1-AS1	0.130252816	0.273075186	1.067983667	5.11E-09	3.11E-08
BEND5	2.128824184	0.718342191	-1.567313648	5.11E-09	3.11E-08
RALGAPA2	5.741082906	11.77978078	1.036917896	5.16E-09	3.14E-08
SPON2	5.316730375	13.38860137	1.332394048	5.16E-09	3.14E-08
GHET1	0.126872654	0.299509332	1.239219803	5.21E-09	3.16E-08
AC012531.3	0.004718919	0.426701039	6.498625481	5.24E-09	3.18E-08
MYOSLID	0.078352371	0.52312249	2.739099954	5.30E-09	3.21E-08
NPM1P26	0.244717323	0.580050914	1.24506331	5.31E-09	3.21E-08
LDB3	7.464796134	1.500194209	-2.314953582	5.31E-09	3.21E-08
AC002056.1	0.093627262	0.243601028	1.379519643	5.36E-09	3.24E-08
LINC02474	0.009793969	1.469327544	7.229046745	5.37E-09	3.25E-08
AC025423.1	0.107342502	0.438106214	2.029059253	5.38E-09	3.25E-08
AL583832.1	0.112170122	0.309284372	1.463245491	5.46E-09	3.30E-08
AL035252.4	0.154094491	0.464815983	1.592844397	5.47E-09	3.31E-08
AC008440.3	0.124583316	0.935924552	2.909281353	5.50E-09	3.32E-08
CCDC15	0.333769797	0.669906561	1.005106473	5.51E-09	3.33E-08
CCKBR	4.848040681	0.73312553	-2.725269653	5.61E-09	3.38E-08
FZD2	1.73170335	5.378426347	1.634992312	5.67E-09	3.41E-08
SNRPGP10	6.215580188	12.8556695	1.048443776	5.72E-09	3.44E-08
CAB39L	10.35656266	3.066467662	-1.75589561	5.78E-09	3.47E-08
AC090695.1	0.084372778	0.25091745	1.572363291	5.80E-09	3.49E-08
ALKAL2	0.643803213	0.232315904	-1.470531852	5.89E-09	3.53E-08
HM13-IT1	1.286050016	3.12562734	1.281199028	5.89E-09	3.53E-08
AC008543.3	0.132343768	0.383405278	1.534579935	5.89E-09	3.53E-08
AL121772.1	0.126226733	0.655745739	2.377119042	5.91E-09	3.55E-08
AL031717.1	0.429941383	1.118928429	1.379905872	5.91E-09	3.55E-08
TNNI3	0.057141985	0.875740721	3.937880742	5.92E-09	3.55E-08
AC211476.2	0.138165884	0.382016617	1.467233961	5.94E-09	3.56E-08
EFNA3	2.699728241	6.474505486	1.261955815	5.94E-09	3.56E-08
SNORC	0.668811034	2.813766432	2.072832022	6.00E-09	3.59E-08
MIR4664	3.197004913	8.683942253	1.441629171	6.05E-09	3.62E-08
ZFAS1	19.78309406	40.48185975	1.033007489	6.05E-09	3.62E-08
LENG8-AS1	1.313684956	2.925826561	1.155224916	6.05E-09	3.62E-08
C10orf55	0.123293188	0.347174472	1.49356778	6.05E-09	3.62E-08
DES	1414.665673	381.805294	-1.889552131	6.23E-09	3.72E-08
PAEP	0.040396859	1.261211254	4.964423022	6.30E-09	3.76E-08
AL133215.1	0.171388944	0.648794948	1.920488542	6.38E-09	3.81E-08
AC136475.3	1.324155904	7.376007594	2.477767148	6.40E-09	3.82E-08
LINC00106	0.626847338	1.831010866	1.546454314	6.43E-09	3.83E-08
AC068580.1	0.665486991	1.728253615	1.376832574	6.46E-09	3.85E-08
LINC00216	0.218041382	0.506255342	1.215263254	6.52E-09	3.88E-08
NPIPB11	0.201424568	0.500683371	1.313658875	6.52E-09	3.88E-08
AC125611.2	0.096988268	0.283316448	1.546532202	6.58E-09	3.91E-08
NCOA7	9.329905406	19.56684171	1.06847655	6.58E-09	3.91E-08
RCN3	7.665672344	20.3520983	1.408693305	6.58E-09	3.91E-08
AC016949.1	0.413058814	1.081910356	1.389161845	6.65E-09	3.95E-08
AL021707.6	0.810848975	1.969951117	1.280654696	6.71E-09	3.98E-08
ADAM8	2.747265419	8.123071323	1.564029013	6.71E-09	3.98E-08
ITGA6	21.62122319	48.40474551	1.16270035	6.77E-09	4.01E-08
C7	32.93046325	12.23553846	-1.428345214	6.90E-09	4.08E-08
COL5A3	1.777965631	4.806435218	1.434739852	6.90E-09	4.08E-08
KCNB1	1.847544426	0.312804548	-2.562275663	6.90E-09	4.08E-08
AL606489.2	0.066039679	0.302084869	2.193548918	7.01E-09	4.15E-08
MYH11	643.657805	119.758864	-2.426161455	7.03E-09	4.15E-08
OLA1P1	0.348910272	0.775224143	1.151757431	7.03E-09	4.15E-08
VEGFA	5.629221906	13.49269823	1.261171457	7.03E-09	4.15E-08
AP000943.2	0.007674914	0.314611169	5.357275424	7.03E-09	4.15E-08
AC009097.2	0.10711711	0.375593617	1.809983608	7.10E-09	4.19E-08
HIST1H2AM	0.374890126	1.273707677	1.764494475	7.13E-09	4.20E-08
AC020922.3	0.115430756	0.405089722	1.811213803	7.18E-09	4.23E-08
AL592301.1	0.106917996	0.33352862	1.641305863	7.23E-09	4.26E-08
TBX15	0.076189681	0.334684654	2.13513488	7.36E-09	4.34E-08
TIAF1	0.346078345	0.697757149	1.01162633	7.50E-09	4.41E-08
LINC00920	0.295192298	1.101453329	1.899681381	7.50E-09	4.41E-08
INSYN1	1.411400922	0.402720414	-1.809277348	7.50E-09	4.41E-08
RNU7-75P	0.191044909	0.922289089	2.271307214	7.51E-09	4.41E-08
LILRB4	0.931227522	3.127310748	1.747716979	7.57E-09	4.45E-08
SNORD12C	0.48393535	1.557965029	1.686776617	7.63E-09	4.48E-08
HNF1A	1.793505374	4.5387037	1.33949824	7.71E-09	4.53E-08
MIR3198-1	0.144679194	0.687981576	2.249512467	7.73E-09	4.53E-08
AC105235.1	0.121485936	0.404074932	1.733833547	7.75E-09	4.55E-08
AL133406.2	0.220224227	0.597437107	1.439813657	7.79E-09	4.56E-08
AP1S3	1.947485436	4.465230305	1.197122048	7.79E-09	4.56E-08
AC090116.1	0.012790172	0.35560538	4.797169629	7.84E-09	4.59E-08
AC083906.3	0.033513745	0.30082698	3.16610915	7.85E-09	4.60E-08
AC091390.3	0.712936697	1.868625462	1.390131544	7.86E-09	4.60E-08
AC073857.1	1.020221572	2.073575087	1.02323778	7.86E-09	4.60E-08
SCNN1G	2.718638765	0.465197096	-2.546970471	7.88E-09	4.61E-08
ENTPD3	3.922709081	1.558122417	-1.332041759	7.93E-09	4.63E-08
HNRNPA1P49	0.226760347	0.544221895	1.263026618	8.04E-09	4.70E-08
HSP90AA6P	0.117691115	0.305605452	1.376664867	8.08E-09	4.72E-08
CCNI2	0.975737091	2.716553375	1.477213017	8.08E-09	4.72E-08
AC026368.1	0.213093718	0.950756719	2.157588168	8.27E-09	4.82E-08
[truncated: 3,094 more rows]
