# Supplementary material for: Oncogenic Chromatin Modifier KAT2A Activates MCT1 to Drive the Glycolytic Process and Tumor Progression in Renal Cell Carcinoma
Source: Front Cell Dev Biol. 2021 Jun 29;9:690796. doi: 10.3389/fcell.2021.690796 (PMC8276638; doi:10.3389/fcell.2021.690796)
Supplement: Supplementary file 7 [file Table_4.XLS]

Table S4. Identification of 896 KAT2A-targets via intergrating ChIP-seq and RNA-seq data.
GeneName
ABCE1
ABL2
ADAMTSL1
ADCY3
ADH7
AGPAT5
ALDOB
ALG10
ALG3
ALG8
ALPP
ANAPC1
ANGPT2
ANKIB1
ANLN
AP3M2
APLN
APMAP
AQP4
ARFGAP1
ARHGAP39
ARHGAP8
ARHGEF37
ARL6IP1
ASPA
ASPM
ATAD3A
ATAD3B
ATAD5
ATAT1
ATF2
ATP2A1
ATP2C1
ATP4A
ATP5MC1P4
ATP6V1C1
AURKA
AVL9
B3GNTL1
BAAT
BAG4
BARD1
BCL7A
BGN
BID
BIRC5
BLM
BMP8A
BMS1
BOP1
BORA
BRCA1
BRCA2
BRIP1
BRIX1
BTBD16
BUB1
BUB1B
BUB3
BUD23
BYSL
BZW2
C16orf89
C17orf53
C19orf84
C1orf112
C1orf131
C1QL1
C1QTNF6
C2orf15
C2orf27A
C2orf40
C2orf48
C3orf35
C3P1
C4orf46
C5orf34
C8orf31
C8orf44
C8orf76
CAD
CASK
CASP2
CASP8
CBFB
CBX2
CBX3
CCDC138
CCDC14
CCDC150
CCDC18
CCDC34
CCDC69
CCDC77
CCDC86
CCL7
CCNA2
CCNB1
CCNB2
CCND1
CCNE1
CCNF
CCNJ
CCSAP
CCT2
CCT5
CD276
CD3EAP
CDC20
CDC25A
CDC25B
CDC25C
CDC45
CDC6
CDC7
CDCA2
CDCA5
CDCA7
CDH24
CDH3
CDK1
CDK12
CDK2
CDK5RAP1
CDK6
CELSR3
CEMIP
CEMIP2
CENPA
CENPE
CENPF
CENPH
CENPI
CENPK
CENPL
CENPN
CENPO
CENPQ
CENPS
CENPW
CEP131
CEP152
CEP55
CEP72
CEP78
CEP83
CFAP157
CFAP43
CFD
CHAF1B
CHD7
CHEK1
CHEK2
CHML
CHODL
CHORDC1
CHRNA1
CHRNA5
CHSY3
CHTF18
CIDEA
CILP2
CIP2A
CIT
CITED2
CKAP2L
CKAP5
CKLF-CMTM1
CKMT2
CKS1B
CKS2
CLCN5
CLEC5A
CLN6
CLPB
CLSPN
CMTM1
COA7
COL11A1
COL1A1
COL3A1
COL4A1
COL4A6
COL5A2
CORIN
COX6B2
CPED1
CPNE1
CPXM1
CREBZF
CSE1L
CSF2
CST2
CST4
CTPS1
CTSB
CWH43
CXorf38
CYP27B1
DARS2
DBF4
DBF4B
DCAF13
DCBLD1
DCLRE1A
DCLRE1B
DCSTAMP
DDX11
DDX12P
DDX18
DDX21
DDX27
DDX31
DDX47
DDX50P1
DDX55
DEPDC1
DEPDC1B
DHX34
DHX37
DIAPH3
DLEU2
DLEU7
DLGAP5
DLL4
DMBX1
DNA2
DNAAF5
DNAJC2
DNASE2B
DNMT1
DONSON
DPT
DPY19L1
DSN1
DTL
DUS4L
DUXAP8
DUXAP9
E2F1
E2F5
ECE2
EEF1E1
EFTUD2
EIF5AP3
EME1
EMILIN3
EML4
ENC1
ENO1
ENO4
ENTR1
EPHB2
EPHB4
ERCC6L
ERFE
ERI1
ESCO1
ESRRG
ETV4
EVA1A
EXO1
EXOC6
EZH2
F2R
FAM111A
FAM111B
FAM72A
FAM72B
FAM81A
FAM86JP
FAM91A1
FANCA
FANCB
FANCC
FANCD2
FANCF
FANCG
FANCI
FANCL
FANCM
FAP
FAR2P1
FBXO41
FBXO45
FBXO5
FCGR1A
FCHO1
FDXACB1
FEN1
FEZF1
FGF19
FGFR4
FHL1
FHOD1
FIGNL1
FIRRE
FKBP9
FKTN
FMNL2
FNDC1
FOXD2
FOXE3
FOXK1
FOXM1
FOXN2
FOXS1
FRMD5
FUT8
FXYD1
GAD1
GAPDHP39
GAPDHP62
GAPLINC
GARS
GART
GAS2L3
GBAP1
GCNT4
GDPD5
GGCT
GGH
GINS1
GINS4
GNG7
GNPNAT1
GORAB
GPATCH4
GPD1
GPR180
GPR19
GPRC5A
GPX3
GSN
GSTM2
GSTM5
GTF2IP23
GXYLT1
HAPLN3
HASPIN
HAUS6
HAUS7
HBB
HEATR1
HELB
HELLS
HENMT1
HGH1
HIST1H3J
HJURP
HMGA2
HNRNPA1P21
HNRNPA3P9
HOXA10
HOXA10-AS
HOXA11
HOXA11-AS
HOXA13
HOXB9
HOXB-AS4
HOXC10
HOXC11
HOXC6
HOXC8
HOXC9
HOXC-AS2
HOXC-AS3
HPGD
HPSE2
HS2ST1
HSP90AA1
HSP90AB3P
HSPD1P1
HSPD1P4
HSPE1
HSPE1P4
HSPH1
HTRA4
IARS
IBSP
ID4
IFT80
IGFL2
IKBIP
IL11
IL17RB
IL37
ILDR1
INHBA
INTS7
IPO4
IQGAP3
ITGAX
IVNS1ABP
JADE3
JRKL
KAT2A
KAT2B
KCNJ14
KCNMB2-AS1
KDELC1
KDM1B
KDM4A-AS1
KIF11
KIF14
KIF15
KIF18A
KIF18B
KIF20A
KIF20B
KIF22
KIF23
KIF24
KIF26B-AS1
KIF4A
KIFC1
KLF15
KLF2P1
KLF4
KMT5C
KNOP1
KNSTRN
KNTC1
KRT18P15
KRT18P3
KRT18P39
KRT18P4
KRT24
KRT8P12
LACTB2
LACTB2-AS1
LBX2
LCLAT1
LEMD1
LHX4
LIF
LIN9
LINC00624
LINC01050
LINC01146
LINC01234
LINC01336
LINC01389
LINC01572
LINC01614
LINC01615
LINC01711
LINC01814
LINC01914
LINC02081
LINC02086
LINC02163
LINC02577
LIPG
LDHAL6B
LMNB1
LMNB2
LOXL2
LRFN4
LRPPRC
LRRC69
LRRC8B
LRRC8D
LY6E
LYAR
LYVE1
MAD2L1
MAK16
MAL
MAMDC2
MARS2
MASTL
MATN3
MC1R
MCM10
MCM2
MCM3AP-AS1
MCM4
MCM6
MCM7
MCTS2P
MDM2
MELTF-AS1
MEST
MET
METTL1
MEX3A
MFHAS1
MFSD12
MFSD13A
MGME1
MIR17HG
MIR22HG
MIR4292
MIS18BP1
MKI67
MMP13
MMP14
MMRN1
MMS22L
MND1
MORC4
MPHOSPH9
MPZ
MRM1
MRTO4
MSH5
MSI2
MSR1
MSTO1
MT1A
MT1M
MTCO3P43
MTERF3
MTFR2
MTHFD1
MTHFD2
MTND4P26
MTPAP
MTX1P1
MYBL2
MYCN
MYO19
MYO7A
MYOC
MYZAP
MZT1
NAA15
NAA25
NAA40
NANOG
NANP
NAT10
NCAM1
NCAPD2
NCAPD2P1
NCAPG
NCAPG2
NCAPH
NCBP2
NCLP1
NCR3LG1
NDC1
NDC80
NDRG4
NEB
NEIL3
NELFCD
NEMP1
NFXL1
NHLRC3
NIFK
NLN
NOC3L
NOL6
NOLC1
NOP2
NOP56
NOP58
NPHP4
NPM1P9
NR2C1
NSUN2
NSUN5P1
NUDT5
NUF2
NUFIP1
NUP107
NUP155
NUP160
NUP205
NUP37
NUP43
NUP62CL
NUP85
NUSAP1
OCLM
ODF2
OLFML2B
OLR1
OR7E128P
ORC1
OSBPL3
OTUD6B
OTX1
OXTR
P2RX2
P2RY14
P3H1
P3H4
P4HA1
P4HA3
PA2G4P6
PABPC1L
PAICSP4
PAK1IP1
PALB2
PAQR4
PARP9
PARPBP
PART1
PBK
PBX4
PCAT1
PCLAF
PCSK2
PDCD2L
PDE7A
PDHA1
PGAM5
PGGHG
PGM5-AS1
PHF14
PHF6
PHGDH
PHYHD1
PI16
PIF1
PIGU
PIK3AP1
PILRB
PIMREG
PINK1
PIWIL1
PKMYT1
PKP4
PLAU
PLCXD3
PLEKHA8
PLEKHG4
PLK1
PLK4
PLOD3
PLP1
PLXNA3
PMEPA1
PMS2P3
PNO1
PODXL
POLD1
POLD3
POLG2
POLQ
POLR1A
POLR1B
POLR1C
POP1
PPAN
PPIL1
PRIM1
PRIMA1
PRKDC
PRMT3
PROSER1
PRR11
PRR5-ARHGAP8
PRR7
PRR7-AS1
PRRC2C
PSMD3
PSMG1
PTCD1
PTGS1
PTMAP1
PTN
PTPN12
PTRH2
PUM3
PUS7
PUS7L
PVR
PVT1
PXYLP1
QSOX2
R3HDML
RAB15
RAB3IP
RAD18
RAD51
RAD51AP1
RAD54B
RAD54L
RAI14
RANBP1
RBL1
RBM12B
RBM34
RCC1
RCC2
RCN1
RDH8
RELT
RF00569
RFC4
RHEBL1
RHPN1-AS1
RIF1
RMI1
RMI2
RN7SL368P
RNF144A-AS1
RNF207
RNF32
RNFT2
RNU1-106P
RNU6-850P
RPL22P12
RPLP0P2
RPS6KA6
RRM2
RRP9
RTEL1-TNFRSF6B
RTKN
RUNX1
RUSC1-AS1
RUVBL1
S100B
SAC3D1
SALL4
SAPCD1
SAPCD2
SASS6
SCARA5
SCLY
SCNN1B
SDS
SEH1L
SEMA5B
SEPT11
SERINC5
SERPINE1
SERPINH1
SFMBT1
SFRP1
SGO1
SH3GL2
SHCBP1
SINHCAF
SKA1
SKA3
SKP2
SLC11A1
SLC12A8
SLC12A9
SLC16A1
SLC1A5
SLC20A1
SLC25A32
SLC25A4
SLC29A2
SLC30A7
SLC38A7
SLC39A10
SLC52A2
SLC5A2
SLC5A6
SLC7A6
SLX4IP
SMC2
SMIM25
SMS
SMYD5
SNAPC4
SNHG1
SNHG15
SNHG20
SNHG4
SNORA5C
SNORA71C
SNORD12B
SNORD99
SNRPA1
SNRPB
SNRPGP14
SNX10
SNX8
SOSTDC1
SOX8
SP140L
SPAG5
SPARC
SPATA13
SPC25
SPDL1
SPDYC
SPOCD1
SPP1
SPRN
SPRY4
SRRM5
SRSF10
SS18L1
SSB
STAC3
STAG3L5P
STAT1
STC2
STIL
STK3
STK31
STMN1
STPG4
STRIP2
STX16
SULF1
SUV39H1
SUV39H2
SUZ12
TACC3
TAF1A
TAF1D
TAF2
TARBP1
TBC1D30
TBC1D31
TBRG4
TCOF1
TEDC2
TFAP4
TFB2M
TFDP1
TGIF1
TGIF2
TGS1
THBS2
THEM6
THOC2
THY1
TICRR
TIGD1
TIMELESS
TIMM8A
TIMP1
TMC7
TMEM100
TMEM105
TMEM182
TMEM201
TMEM206
TMEM241
TMEM26
TMEM267
TMEM33
TMEM44
TMEM62
TMEM63A
TMEM68
TMEM81
TMPO
TMTC4
TNFRSF10B
TNFSF11
TOMM34
TOMM40
TONSL
TOP1MT
TOP2A
TOPBP1
TPM3P9
TPX2
TRAF2
TRAIP
TREM2
TRIM31-AS1
TRIM59
TRIP13
TRMT6
TRMU
TRPM2
TRPM2-AS
TSACC
TSN
TTC13
TTC26
TTF2
TTPAL
TUBB3
TWISTNB
TXLNG
TYMP
TYMS
U2SURP
UBAP2
UBE2SP1
UBE2SP2
UBE2T
UTP15
UTP6
VCAN
VDAC1P8
VEGFD
VMA21
ZFP41
ZGRF1
ZNF107
ZNF121
